# Supplementary material for: Transcriptome Profiling of the Cancer, Adjacent Non-Tumor and Distant Normal Tissues from a Colorectal Cancer Patient by Deep Sequencing
Source: PLoS One. 2012 Aug 8;7(8):e41001. doi: 10.1371/journal.pone.0041001 (PMC3414479; doi:10.1371/journal.pone.0041001)
Supplement: Table S1 — Gene expression and differentially expressed genes. (XLS) [file pone.0041001.s009.xls]

## Sheet: TableS1
Table S1. Gene expression and differentially expressed genes
Ensembl_gene_id	gene_name	locus	FPKM*			ln(fold_change)			q_value			is_DEG
			s1	s2	s3	s2/s1	s3/s1	s3/s2	s1s2	s1s3	s2s3	s1s2	s1s3	s2s3
ENSG00000200434	5_8S_rRNA	chr16:33965425-33965577	0	0	0	0	0	0	1	1	1	no	no	no
ENSG00000201966	5_8S_rRNA	chr19:24187159-24187309	0	0	0	0	0	0	1	1	1	no	no	no
ENSG00000202174	5_8S_rRNA	chr2:133010726-133010878	0	0	0	0	0	0	1.14299	1.04137	1.24962	no	no	no
ENSG00000200313	5_8S_rRNA	chr20:5326651-5326806	0	0	0	0	0	0	1	1	1	no	no	no
ENSG00000201227	5_8S_rRNA	chr9:111754688-111754849	0	0	0	0	0	0	1.13868	1.04205	1.23978	no	no	no
ENSG00000252760	5S_rRNA	chr1:111584455-111584547	0	0	0	0	0	0	1	1	1	no	no	no
ENSG00000252510	5S_rRNA	chr1:117504968-117505093	0	0	0	0	0	0	1.17335	1.04846	1.28083	no	no	no
ENSG00000222209	5S_rRNA	chr1:118806994-118807112	0	0	0	0	0	0	1	1	1	no	no	no
ENSG00000222952	5S_rRNA	chr1:13949678-13949779	0	0	0	0	0	0	1	1	1	no	no	no
ENSG00000238765	5S_rRNA	chr1:146124160-146124283	0	0	0	0	0	0	1.20054	1.09024	1.3215	no	no	no
ENSG00000238677	5S_rRNA	chr1:147665992-147666115	0	0	0	0	0	0	1	1	1	no	no	no
ENSG00000222854	5S_rRNA	chr1:148913272-148913382	0	0	0	0	0	0	1	1	1	no	no	no
ENSG00000222552	5S_rRNA	chr1:159148262-159148349	0	0	0	0	0	0	1.10165	1.00526	1.22551	no	no	no
ENSG00000252262	5S_rRNA	chr1:162308432-162308532	0	0	0	0	0	0	1.17186	1.05033	1.28494	no	no	no
ENSG00000200327	5S_rRNA	chr1:163438285-163438395	0	0	0	0	0	0	1	1	1	no	no	no
ENSG00000212527	5S_rRNA	chr1:163479273-163479385	0	0	0	0	0	0	1	1	1	no	no	no
ENSG00000207341	5S_rRNA	chr1:166011480-166011587	0	0	0	0	0	0	1	1	1	no	no	no
ENSG00000200036	5S_rRNA	chr1:166975195-166975314	0	0	0	0	0	0	1.14018	1.03879	1.25419	no	no	no
ENSG00000252987	5S_rRNA	chr1:169036501-169036602	0	0	0	0	0	0	1.17733	1.06518	1.3055	no	no	no
ENSG00000252231	5S_rRNA	chr1:173890207-173890338	0	0	0	0	0	0	1	1	1	no	no	no
ENSG00000200755	5S_rRNA	chr1:173938455-173938574	0	0	0	0	0	0	1.13746	1.03632	1.24511	no	no	no
ENSG00000201347	5S_rRNA	chr1:178530047-178530164	0	0	0	0	0	0	1	1	1	no	no	no
ENSG00000252977	5S_rRNA	chr1:181740701-181740780	0	0	0	0	0	0	1.17724	1.06538	1.30577	no	no	no
ENSG00000199837	5S_rRNA	chr1:182913499-182913625	0	0	0	0	0	0	1.14079	1.03935	1.25223	no	no	no
ENSG00000201312	5S_rRNA	chr1:184984082-184984199	0	0	0	0	0	0	1	1	1	no	no	no
ENSG00000252553	5S_rRNA	chr1:189635278-189635386	0	0	0	0	0	0	1	1	1	no	no	no
ENSG00000200408	5S_rRNA	chr1:204531540-204531649	0	0	0	0	0	0	1.14121	1.03573	1.24378	no	no	no
ENSG00000252650	5S_rRNA	chr1:204676447-204676558	0	0	0	0	0	0	1	1	1	no	no	no
ENSG00000252086	5S_rRNA	chr1:219935130-219935217	0	0	0	0	0	0	1.15189	1.05065	1.2832	no	no	no
ENSG00000202264	5S_rRNA	chr1:227748881-227749001	0	0	0	0	0	0	1	1	1	no	no	no
ENSG00000202056	5S_rRNA	chr1:228743493-228743602	0	0	0	0	0	0	1	1	1	no	no	no
ENSG00000212237	5S_rRNA	chr1:228783658-228783779	0	0	0	0	0	0	1.10748	1.00916	1.26026	no	no	no
ENSG00000201492	5S_rRNA	chr1:229685651-229685769	0	0	0	0	0	0	1.1448	1.04333	1.24238	no	no	no
ENSG00000202063	5S_rRNA	chr1:230955995-230956104	0	0	0	0	0	0	1	1	1	no	no	no
ENSG00000222407	5S_rRNA	chr1:231417159-231417270	0	0	0	0	0	0	1	1	1	no	no	no
ENSG00000222120	5S_rRNA	chr1:242297573-242297683	0	0	0	0	0	0	1.09691	1.00087	1.21822	no	no	no
ENSG00000252516	5S_rRNA	chr1:247367871-247367963	0	0	0	0	0	0	1.17341	1.04848	1.28089	no	no	no
ENSG00000201148	5S_rRNA	chr1:34578549-34578664	0	0	0	0	0	0	1.13837	1.04149	1.24094	no	no	no
ENSG00000252368	5S_rRNA	chr1:37730277-37730387	0	0	0	0	0	0	1	1	1	no	no	no
ENSG00000222378	5S_rRNA	chr1:39619835-39619968	0	0	0	0	0	0	1	1	1	no	no	no
ENSG00000252563	5S_rRNA	chr1:41932607-41932699	0	0	0	0	0	0	1	1	1	no	no	no
ENSG00000199240	5S_rRNA	chr1:43662087-43662207	0	0	0	0	0	0	1.1243	1.02441	1.25583	no	no	no
ENSG00000253039	5S_rRNA	chr1:45397994-45398103	0	0	0	0	0	0	1.17605	1.06549	1.30599	no	no	no
ENSG00000200839	5S_rRNA	chr1:52439081-52439207	0	0	0	0	0	0	1.13743	1.03655	1.24416	no	no	no
ENSG00000252259	5S_rRNA	chr1:63652006-63652121	0	0	0	0	0	0	1	1	1	no	no	no
ENSG00000200601	5S_rRNA	chr1:74215199-74215306	0	0	0	0	0	0	1	1	1	no	no	no
ENSG00000251785	5S_rRNA	chr1:78080553-78080637	0	0	0	0	0	0	1.15119	1.04481	1.27631	no	no	no
ENSG00000222849	5S_rRNA	chr1:78245588-78245684	0	0	0	0	0	0	1.10329	1.00591	1.2225	no	no	no
ENSG00000202263	5S_rRNA	chr1:78560490-78560599	0	0	0	0	0	0	1.14217	1.04064	1.24879	no	no	no
ENSG00000212308	5S_rRNA	chr1:78840848-78840953	0	0	0	0	0	0	1.10662	1.00694	1.26077	no	no	no
ENSG00000201620	5S_rRNA	chr1:86349362-86349481	0	0	0	0	0	0	1.14498	1.04322	1.24175	no	no	no
ENSG00000199318	5S_rRNA	chr1:87918922-87919056	0	0	0	0	0	0	1	1	1	no	no	no
ENSG00000212601	5S_rRNA	chr1:93953889-93954009	0	0	0	0	0	0	1.10353	1.00774	1.25727	no	no	no
ENSG00000252956	5S_rRNA	chr1:9497727-9497837	0	0	0	0	0	0	1	1	1	no	no	no
ENSG00000200626	5S_rRNA	chr10:108729778-108729908	0	0	0	0	0	0	1.13796	1.03729	1.24495	no	no	no
ENSG00000200079	5S_rRNA	chr10:109221317-109221427	0	0	0	0	0	0	1	1	1	no	no	no
ENSG00000199364	5S_rRNA	chr10:112520899-112521000	0	0	0	0	0	0	1.12557	1.03792	1.25534	no	no	no
ENSG00000222740	5S_rRNA	chr10:127834042-127834151	0	0	0	0	0	0	1.10305	1.0064	1.22532	no	no	no
ENSG00000212499	5S_rRNA	chr10:12966678-12966785	0	0	0	0	0	0	1.10386	1.00657	1.25712	no	no	no
ENSG00000199407	5S_rRNA	chr10:13769795-13769916	0	0	0	0	0	0	1.12594	1.03805	1.25512	no	no	no
ENSG00000201766	5S_rRNA	chr10:14705393-14705493	0	0	0	0	0	0	1.14674	1.04011	1.24854	no	no	no
ENSG00000252001	5S_rRNA	chr10:19922611-19922741	0	0	0	0	0	0	1.1525	1.04898	1.28397	no	no	no
ENSG00000212331	5S_rRNA	chr10:200770-200883	0	0	0	0	0	0	1.10638	1.00702	1.26089	no	no	no
ENSG00000223131	5S_rRNA	chr10:23286183-23286287	0	0	0	0	0	0	1	1	1	no	no	no
ENSG00000199535	5S_rRNA	chr10:24929094-24929213	0	0	0	0	0	0	1.12483	1.03757	1.25566	no	no	no
ENSG00000223019	5S_rRNA	chr10:26102739-26102846	0	0	0	0	0	0	1	1	1	no	no	no
ENSG00000199733	5S_rRNA	chr10:26798517-26798633	0	0	0	0	0	0	1.14047	1.03913	1.25186	no	no	no
ENSG00000199402	5S_rRNA	chr10:29163321-29163436	0	0	0	0	0	0	1	1	1	no	no	no
ENSG00000252479	5S_rRNA	chr10:31548527-31548633	0	0	0	0	0	0	1	1	1	no	no	no
ENSG00000201861	5S_rRNA	chr10:327954-328065	0	0	0	0	0	0	1.14588	1.03958	1.24757	no	no	no
ENSG00000239152	5S_rRNA	chr10:46351754-46351870	0	0	0	0	0	0	1.209	1.08882	1.31865	no	no	no
ENSG00000238405	5S_rRNA	chr10:46742027-46742143	0	0	0	0	0	0	1.2039	1.07273	1.31417	no	no	no
ENSG00000252877	5S_rRNA	chr10:47222340-47222456	0	0	0	0	0	0	1.17116	1.06585	1.30643	no	no	no
ENSG00000252754	5S_rRNA	chr10:48206894-48207010	0	0	0	0	0	0	1.17128	1.06501	1.30537	no	no	no
ENSG00000222406	5S_rRNA	chr10:48931788-48931904	0	0	0	0	0	0	1.10243	1.00555	1.2243	no	no	no
ENSG00000252149	5S_rRNA	chr10:49248475-49248591	0	0	0	0	0	0	1	1	1	no	no	no
ENSG00000222100	5S_rRNA	chr10:51255379-51255495	0	0	0	0	0	0	1.09746	1.00103	1.21816	no	no	no
ENSG00000222108	5S_rRNA	chr10:51739424-51739540	0	0	0	0	0	0	1.09749	1.00085	1.21827	no	no	no
ENSG00000252161	5S_rRNA	chr10:55217956-55218048	0	0	0	0	0	0	1	1	1	no	no	no
ENSG00000199638	5S_rRNA	chr10:70221163-70221282	0	0	0	0	0	0	1.12512	1.03782	1.25251	no	no	no
ENSG00000252072	5S_rRNA	chr10:75466247-75466371	0	0	0	0	0	0	1.15149	1.05054	1.28343	no	no	no
ENSG00000199592	5S_rRNA	chr10:79346806-79346917	0	0	0	0	0	0	1.12531	1.03749	1.25234	no	no	no
ENSG00000212505	5S_rRNA	chr10:8698678-8698794	0	0	0	0	0	0	1	1	1	no	no	no
ENSG00000200487	5S_rRNA	chr10:87812204-87812323	0	0	0	0	0	0	1.1379	1.03568	1.2426	no	no	no
ENSG00000212396	5S_rRNA	chr10:95270304-95270437	0	0	0	0	0	0	1.10667	1.00719	1.25966	no	no	no
ENSG00000202047	5S_rRNA	chr10:98379132-98379240	0	0	0	0	0	0	1.14287	1.03984	1.24955	no	no	no
ENSG00000252251	5S_rRNA	chr11:104123306-104123343	0	0	0	0	0	0	1	1	1	no	no	no
ENSG00000200613	5S_rRNA	chr11:108991604-108991713	0	0	0	0	0	0	1	1	1	no	no	no
ENSG00000200168	5S_rRNA	chr11:110910821-110910932	0	0	0	0	0	0	1	1	1	no	no	no
ENSG00000238965	5S_rRNA	chr11:111799123-111799232	0	0	0	0	0	0	1.20192	1.09137	1.31743	no	no	no
ENSG00000200278	5S_rRNA	chr11:124506354-124506488	0	0	0	0	0	0	1.14102	1.03609	1.24361	no	no	no
ENSG00000201856	5S_rRNA	chr11:13929030-13929137	0	0	0	0	0	0	1	1	1	no	no	no
ENSG00000212365	5S_rRNA	chr11:14156531-14156646	0	0	0	0	0	0	1.10683	1.00733	1.25983	no	no	no
ENSG00000200336	5S_rRNA	chr11:18269935-18270053	0	0	0	0	0	0	1.1409	1.03556	1.24373	no	no	no
ENSG00000201695	5S_rRNA	chr11:18287939-18288057	0	0	0	0	0	0	1.14653	1.04023	1.24827	no	no	no
ENSG00000200687	5S_rRNA	chr11:19423418-19423528	0	0	0	0	0	0	1.13727	1.03724	1.24485	no	no	no
ENSG00000201059	5S_rRNA	chr11:21022426-21022543	0	0	0	0	0	0	1.13843	1.04245	1.24054	no	no	no
ENSG00000252816	5S_rRNA	chr11:21405346-21405455	0	0	0	0	0	0	1.17161	1.06424	1.30407	no	no	no
ENSG00000222427	5S_rRNA	chr11:22709896-22709981	0	0	0	0	0	0	1	1	1	no	no	no
ENSG00000212289	5S_rRNA	chr11:27543151-27543273	0	0	0	0	0	0	1.10653	1.00709	1.26097	no	no	no
ENSG00000252941	5S_rRNA	chr11:47825847-47825954	0	0	0	0	0	0	1.17669	1.06594	1.30693	no	no	no
ENSG00000252070	5S_rRNA	chr11:57217655-57217772	0	0	0	0	0	0	1	1	1	no	no	no
ENSG00000202147	5S_rRNA	chr11:6038225-6038344	0	0	0	0	0	0	1	1	1	no	no	no
ENSG00000252902	5S_rRNA	chr11:71556241-71556291	0	0	0	0	0	0	1	1	1	no	no	no
ENSG00000200649	5S_rRNA	chr11:73909792-73909899	0	0	0	0	0	0	1	1	1.24503	no	no	no
ENSG00000223013	5S_rRNA	chr11:75645979-75646083	0	0	0	0	0	0	1	1	1	no	no	no
ENSG00000252905	5S_rRNA	chr11:8866809-8866905	0	0	0	0	0	0	1	1	1.30629	no	no	no
ENSG00000222578	5S_rRNA	chr11:95573180-95573288	0	0	0	0	0	0	1.10169	1.00528	1.22589	no	no	no
ENSG00000200411	5S_rRNA	chr11:96207735-96207856	0	0	0	0	0	0	1.14123	1.03579	1.2438	no	no	no
ENSG00000199315	5S_rRNA	chr11:97528463-97528582	0	0	0	0	0	0	1	1	1	no	no	no
ENSG00000252366	5S_rRNA	chr12:101866116-101866234	0	0	0	0	0	0	1	1	1	no	no	no
ENSG00000201168	5S_rRNA	chr12:102173591-102173707	0	0	0	0	0	0	1.13884	1.04157	1.23995	no	no	no
ENSG00000223046	5S_rRNA	chr12:102230597-102230705	0	0	0	0	0	0	1	1	1	no	no	no
ENSG00000199415	5S_rRNA	chr12:104519013-104519134	0	0	0	0	0	0	1.12598	1.0383	1.25517	no	no	no
ENSG00000222302	5S_rRNA	chr12:107880287-107880412	0	0	0	0	0	0	1.09711	1.00551	1.22477	no	no	no
ENSG00000212138	5S_rRNA	chr12:109497790-109497905	0	0	0	0	0	0	1.10718	1.00895	1.25843	no	no	no
ENSG00000253080	5S_rRNA	chr12:111777330-111777425	0	0	0	0	0	0	1.17634	1.06307	1	no	no	no
ENSG00000199809	5S_rRNA	chr12:119267485-119267610	0	0	0	0	0	0	1	1	1	no	no	no
ENSG00000199845	5S_rRNA	chr12:123767462-123767581	0	0	0	0	0	0	1	1	1	no	no	no
ENSG00000212251	5S_rRNA	chr12:131784184-131784296	0	0	0	0	0	0	1	1	1	no	no	no
ENSG00000212154	5S_rRNA	chr12:132145607-132145719	0	0	0	0	0	0	1	1	1	no	no	no
ENSG00000200516	5S_rRNA	chr12:132285859-132285979	0	0	0	0	0	0	1	1	1	no	no	no
ENSG00000201469	5S_rRNA	chr12:133300530-133300643	0	0	0	0	0	0	1	1	1	no	no	no
ENSG00000201476	5S_rRNA	chr12:13593817-13593935	0	0	0	0	0	0	1	1	1	no	no	no
ENSG00000212549	5S_rRNA	chr12:26526530-26526666	0	0	0	0	0	0	1.10428	1.00673	1.25698	no	no	no
ENSG00000202187	5S_rRNA	chr12:28658326-28658461	0	0	0	0	0	0	1.14306	1.04148	1.24977	no	no	no
ENSG00000251781	5S_rRNA	chr12:30459363-30459457	0	0	0	0	0	0	1	1	1	no	no	no
ENSG00000199654	5S_rRNA	chr12:34358633-34358752	0	0	0	0	0	0	1.12519	1.03787	1.2529	no	no	no
ENSG00000199843	5S_rRNA	chr12:38555267-38555384	0	0	0	0	0	0	1	1	1	no	no	no
ENSG00000201708	5S_rRNA	chr12:38557204-38557317	0	0	0	0	0	0	1	1	1	no	no	no
ENSG00000252364	5S_rRNA	chr12:42052477-42052595	0	0	0	0	0	0	1	1	1	no	no	no
ENSG00000199556	5S_rRNA	chr12:45511553-45511671	0	0	0	0	0	0	1	1	1	no	no	no
ENSG00000251857	5S_rRNA	chr12:66460000-66460118	0	0	0	0	0	0	1	1	1	no	no	no
ENSG00000201942	5S_rRNA	chr12:80272084-80272199	0	0	0	0	0	0	1.14641	1.03954	1.24792	no	no	no
ENSG00000252747	5S_rRNA	chr12:88445477-88445555	0	0	0	0	0	0	1.17147	1.06517	1.30519	no	no	no
ENSG00000252207	5S_rRNA	chr12:90120712-90120819	0	0	0	0	0	0	1	1	1	no	no	no
ENSG00000202324	5S_rRNA	chr12:99477560-99477683	0	0	0	0	0	0	1.1426	1.04059	1.2493	no	no	no
ENSG00000222682	5S_rRNA	chr13:106807720-106807839	0	0	0	0	0	0	1	1	1	no	no	no
ENSG00000223177	5S_rRNA	chr13:108953559-108953679	0	0	0	0	0	0	1.10057	1.00433	1.22215	no	no	no
ENSG00000252287	5S_rRNA	chr13:19662626-19662721	0	0	0	0	0	0	1	1	1	no	no	no
ENSG00000222747	5S_rRNA	chr13:21943928-21944038	0	0	0	0	0	0	1	1	1	no	no	no
ENSG00000199276	5S_rRNA	chr13:38428988-38429107	0	0	0	0	0	0	1.12438	1.02429	1.25632	no	no	no
ENSG00000200709	5S_rRNA	chr13:46125619-46125738	0	0	0	0	0	0	1.13705	1.03643	1.24526	no	no	no
ENSG00000200711	5S_rRNA	chr13:51387123-51387242	0	0	0	0	0	0	1	1	1.2453	no	no	no
ENSG00000222920	5S_rRNA	chr13:51601882-51601988	0	0	0	0	0	0	1.10268	1.0058	1.22244	no	no	no
ENSG00000202422	5S_rRNA	chr13:58565483-58565598	0	0	0	0	0	0	1	1	1	no	no	no
ENSG00000223076	5S_rRNA	chr13:61187741-61187868	0	0	0	0	0	0	1	1	1	no	no	no
ENSG00000200037	5S_rRNA	chr13:72552225-72552344	0	0	0	0	0	0	1	1	1	no	no	no
ENSG00000252496	5S_rRNA	chr13:79963668-79963766	0	0	0	0	0	0	1.17357	1.04863	1.2811	no	no	no
ENSG00000252696	5S_rRNA	chr13:90787965-90788095	0	0	0	0	0	0	1	1	1	no	no	no
ENSG00000212559	5S_rRNA	chr13:94677723-94677852	0	0	0	0	0	0	1.10406	1.0068	1.25732	no	no	no
ENSG00000222129	5S_rRNA	chr13:95303650-95303783	0	0	0	0	0	0	1	1	1	no	no	no
ENSG00000202290	5S_rRNA	chr13:98015225-98015355	0	0	0	0	0	0	1.14224	1.04069	1.24891	no	no	no
ENSG00000199480	5S_rRNA	chr14:107092676-107092791	0	0	0	0	0	0	1	1	1	no	no	no
ENSG00000252999	5S_rRNA	chr14:20558288-20558386	0	0	0	0	0	0	1	1	1	no	no	no
ENSG00000251885	5S_rRNA	chr14:20614275-20614314	0	0	0	0	0	0	1	1	1	no	no	no
ENSG00000200225	5S_rRNA	chr14:20883145-20883257	0	0	0	0	0	0	1	1	1	no	no	no
ENSG00000199804	5S_rRNA	chr14:24627811-24627931	0	0	0	0	0	0	1.14074	1.03902	1.25177	no	no	no
ENSG00000252424	5S_rRNA	chr14:50019350-50019466	0	0	0	0	0	0	1	1	1	no	no	no
ENSG00000251756	5S_rRNA	chr14:52159469-52159579	0	0	0	0	0	0	1.15106	1.04531	1.27644	no	no	no
ENSG00000199438	5S_rRNA	chr14:68123821-68123928	0	0	0	0	0	0	1.12591	1.03835	1.25524	no	no	no
ENSG00000201096	5S_rRNA	chr14:76070515-76070621	0	0	0	0	0	0	1.13853	1.04166	1.24106	no	no	no
ENSG00000199454	5S_rRNA	chr14:78644145-78644264	0	0	0	0	0	0	1	1	1	no	no	no
ENSG00000252957	5S_rRNA	chr15:100614285-100614395	0	0	0	0	0	0	1.17681	1.06604	1.30673	no	no	no
ENSG00000222123	5S_rRNA	chr15:25983654-25983767	0	0	0	0	0	0	1.09693	1.00089	1.21825	no	no	no
ENSG00000200326	5S_rRNA	chr15:27525464-27525583	0	0	0	0	0	0	1	1.03554	1.24338	no	no	no
ENSG00000252714	5S_rRNA	chr15:40623737-40623849	0	0	0	0	0	0	1.16973	1.06483	1.30509	no	no	no
ENSG00000200293	5S_rRNA	chr15:42144110-42144227	0	0	0	0	0	0	1.14107	1.03614	1.24358	no	no	no
ENSG00000201086	5S_rRNA	chr15:50274639-50274758	0	0	0	0	0	0	1.13851	1.04253	1.24104	no	no	no
ENSG00000252376	5S_rRNA	chr15:50755577-50755695	0	0	0	0	0	0	1.17374	1.04713	1.28119	no	no	no
ENSG00000201704	5S_rRNA	chr15:59866301-59866421	0	0	0	0	0	0	1	1	1	no	no	no
ENSG00000212625	5S_rRNA	chr15:61028967-61029085	0	0	0	0	0	0	1.10357	1.00765	1.25654	no	no	no
ENSG00000252972	5S_rRNA	chr15:69659923-69660020	0	0	0	0	0	0	1.17721	1.06534	1.30574	no	no	no
ENSG00000200873	5S_rRNA	chr15:72150910-72151027	0	0	0	0	0	0	1.13923	1.03663	1.24448	no	no	no
ENSG00000252964	5S_rRNA	chr15:86681499-86681610	0	0	0	0	0	0	1	1	1	no	no	no
ENSG00000251729	5S_rRNA	chr15:98015355-98015482	0	0	0	0	0	0	1	1	1	no	no	no
ENSG00000199929	5S_rRNA	chr16:26040232-26040346	0	0	0	0	0	0	1.13967	1.03859	1.25392	no	no	no
ENSG00000251915	5S_rRNA	chr16:34968763-34968875	0	0	0	0	0	0	1	1	1	no	no	no
ENSG00000222207	5S_rRNA	chr16:34969009-34969119	0	0	0	0	0	0	1	1	1	no	no	no
ENSG00000251924	5S_rRNA	chr16:34969742-34969842	0	0	0	0	0	0	1	1	1	no	no	no
ENSG00000252624	5S_rRNA	chr16:34969995-34970104	0	0	0	0	0	0	1	1	1	no	no	no
ENSG00000252094	5S_rRNA	chr16:34980359-34980465	0	0	0	0	0	0	1	1	1	no	no	no
ENSG00000251945	5S_rRNA	chr16:34980893-34981007	0	0	0	0	0	0	1	1	1	no	no	no
ENSG00000252043	5S_rRNA	chr16:34981142-34981265	0	0	0	0	0	0	1	1	1	no	no	no
ENSG00000252182	5S_rRNA	chr16:34981402-34981511	0	0	0	0	0	0	1	1	1	no	no	no
ENSG00000252389	5S_rRNA	chr16:34982890-34983026	0	0	0	0	0	0	1	1	1	no	no	no
ENSG00000253055	5S_rRNA	chr16:34984431-34984546	0	0	0	0	0	0	1	1	1	no	no	no
ENSG00000252647	5S_rRNA	chr16:34985944-34986055	0	0	0	0	0	0	1	1	1	no	no	no
ENSG00000252268	5S_rRNA	chr16:34986198-34986306	0	0	0	0	0	0	1	1	1	no	no	no
ENSG00000251760	5S_rRNA	chr16:34987196-34987313	0	0	0	0	0	0	1	1	1	no	no	no
ENSG00000251717	5S_rRNA	chr16:34988166-34988301	0	0	0	0	0	0	1	1	1	no	no	no
ENSG00000252806	5S_rRNA	chr16:34988416-34988553	0	0	0	0	0	0	1	1	1	no	no	no
ENSG00000252673	5S_rRNA	chr16:34988925-34989059	0	0	0	0	0	0	1	1	1	no	no	no
ENSG00000252587	5S_rRNA	chr16:34989293-34989404	0	0	0	0	0	0	1	1	1	no	no	no
ENSG00000252936	5S_rRNA	chr16:34989547-34989656	0	0	0	0	0	0	1	1	1	no	no	no
ENSG00000212290	5S_rRNA	chr16:47484257-47484372	0	0	0	0	0	0	1.10654	1.0071	1.26099	no	no	no
ENSG00000222268	5S_rRNA	chr16:47539342-47539454	0	0	0	0	0	0	1.09722	1.00542	1.22495	no	no	no
ENSG00000199771	5S_rRNA	chr16:50903365-50903486	0	0	0	0	0	0	1	1	1	no	no	no
ENSG00000202193	5S_rRNA	chr16:53371364-53371483	0	0	0	0	0	0	1	1	1	no	no	no
ENSG00000201999	5S_rRNA	chr16:66335711-66335843	0	0	0	0	0	0	1	1	1	no	no	no
ENSG00000200558	5S_rRNA	chr16:68776382-68776491	0	0	0	0	0	0	1.13808	1.03683	1.24312	no	no	no
ENSG00000199299	5S_rRNA	chr16:75894945-75895055	0	0	0	0	0	0	1	1	1	no	no	no
ENSG00000222244	5S_rRNA	chr16:79298350-79298470	0	0	0	0	0	0	1	1	1	no	no	no
ENSG00000199350	5S_rRNA	chr16:84073522-84073638	0	0	0	0	0	0	1	1	1	no	no	no
ENSG00000201361	5S_rRNA	chr16:84296420-84296534	0	0	0	0	0	0	1	1	1	no	no	no
ENSG00000200468	5S_rRNA	chr16:9658246-9658354	0	0	0	0	0	0	1	1	1	no	no	no
ENSG00000252927	5S_rRNA	chr16:9693953-9694085	0	0	0	0	0	0	1	1	1	no	no	no
ENSG00000251829	5S_rRNA	chr17:15685654-15685769	0	0	0	0	0	0	1	1	1	no	no	no
ENSG00000253058	5S_rRNA	chr17:30290823-30290952	0	0	0	0	0	0	1.1765	1.06321	1.30284	no	no	no
ENSG00000252370	5S_rRNA	chr17:32447074-32447186	0	0	0	0	0	0	1.17369	1.04782	1.28115	no	no	no
ENSG00000252912	5S_rRNA	chr17:34847042-34847166	0	0	0	0	0	0	1.17109	1.06579	1.30636	no	no	no
ENSG00000200115	5S_rRNA	chr17:36888054-36888173	0	0	0	0	0	0	1.14173	1.03873	1.25334	no	no	no
ENSG00000252618	5S_rRNA	chr17:38530340-38530428	0	0	0	0	0	0	1	1	1	no	no	no
ENSG00000252456	5S_rRNA	chr17:3960049-3960170	0	0	0	0	0	0	1.17301	1.04731	1.28041	no	no	no
ENSG00000201920	5S_rRNA	chr17:39874405-39874512	0	0	0	0	0	0	1	1	1.24745	no	no	no
ENSG00000199953	5S_rRNA	chr17:43404731-43404863	0	0	0	0	0	0	1	1	1	no	no	no
ENSG00000252653	5S_rRNA	chr17:64263860-64263966	0	0	0	0	0	0	1	1	1	no	no	no
ENSG00000251698	5S_rRNA	chr17:64635386-64635501	0	0	0	0	0	0	1.15368	1.04524	1.27689	no	no	no
ENSG00000251764	5S_rRNA	chr17:64891607-64891689	0	0	0	0	0	0	1	1	1	no	no	no
ENSG00000200914	5S_rRNA	chr17:6504263-6504371	0	0	0	0	0	0	1.13906	1.04234	1.24438	no	no	no
ENSG00000200619	5S_rRNA	chr17:65264225-65264344	0	0	0	0	0	0	1	1	1	no	no	no
ENSG00000200021	5S_rRNA	chr17:72413732-72413843	0	0	0	0	0	0	1	1	1	no	no	no
ENSG00000222520	5S_rRNA	chr18:19508945-19509055	0	0	0	0	0	0	1	1	1	no	no	no
ENSG00000199874	5S_rRNA	chr18:21750468-21750587	0	0	0	0	0	0	1.14062	1.03921	1.25204	no	no	no
ENSG00000199373	5S_rRNA	chr18:29756012-29756131	0	0	0	0	0	0	1	1	1	no	no	no
ENSG00000253040	5S_rRNA	chr18:39850553-39850680	0	0	0	0	0	0	1	1	1	no	no	no
ENSG00000202060	5S_rRNA	chr18:41651547-41651666	0	0	0	0	0	0	1	1	1	no	no	no
ENSG00000200872	5S_rRNA	chr18:46001857-46001971	0	0	0	0	0	0	1	1	1	no	no	no
ENSG00000200527	5S_rRNA	chr18:47472635-47472759	0	0	0	0	0	0	1.13782	1.03703	1.24302	no	no	no
ENSG00000251997	5S_rRNA	chr18:47845371-47845490	0	0	0	0	0	0	1	1	1	no	no	no
ENSG00000252437	5S_rRNA	chr18:52813776-52813876	0	0	0	0	0	0	1	1	1	no	no	no
ENSG00000252598	5S_rRNA	chr18:70419186-70419286	0	0	0	0	0	0	1	1	1	no	no	no
ENSG00000252260	5S_rRNA	chr18:75575419-75575523	0	0	0	0	0	0	1	1	1	no	no	no
ENSG00000252680	5S_rRNA	chr18:9844713-9844843	0	0	0	0	0	0	1.16981	1.0649	1.28214	no	no	no
ENSG00000223138	5S_rRNA	chr18:9923916-9924018	0	0	0	0	0	0	1.10048	1.00426	1.22227	no	no	no
ENSG00000252060	5S_rRNA	chr19:12107623-12107731	0	0	0	0	0	0	1.15142	1	1	no	no	no
ENSG00000212497	5S_rRNA	chr19:12138727-12138836	0	0	0	0	0	0	1.10384	1	1	no	no	no
ENSG00000252546	5S_rRNA	chr19:12180978-12181086	0	0	0	0	0	0	1.17028	1.04892	1.28251	no	no	no
ENSG00000212576	5S_rRNA	chr19:12217311-12217429	0	0	0	0	0	0	1.10415	1.00678	1.25736	no	no	no
ENSG00000252591	5S_rRNA	chr19:18082833-18082926	0	0	0	0	0	0	1	1	1	no	no	no
ENSG00000201035	5S_rRNA	chr19:21295933-21296042	0	0	0	0	0	0	1.13948	1.04267	1.24046	no	no	no
ENSG00000252272	5S_rRNA	chr19:29492576-29492682	0	0	0	0	0	0	1	1	1	no	no	no
ENSG00000252780	5S_rRNA	chr19:32146261-32146367	0	0	0	0	0	0	1	1	1	no	no	no
ENSG00000200738	5S_rRNA	chr19:32734870-32734989	0	0	0	0	0	0	1	1	1	no	no	no
ENSG00000252539	5S_rRNA	chr19:453133-453245	0	0	0	0	0	0	1.17025	1.04888	1.28278	no	no	no
ENSG00000252211	5S_rRNA	chr19:58874804-58874929	0	0	0	0	0	0	1	1	1	no	no	no
ENSG00000199900	5S_rRNA	chr19:7951861-7951981	0	0	0	0	0	0	1	1	1	no	no	no
ENSG00000201610	5S_rRNA	chr2:11657522-11657629	0	0	0	0	0	0	1	1	1	no	no	no
ENSG00000202248	5S_rRNA	chr2:11701786-11701905	0	0	0	0	0	0	1.14235	1.04131	1.24906	no	no	no
ENSG00000252674	5S_rRNA	chr2:125690491-125690597	0	0	0	0	0	0	1	1	1	no	no	no
ENSG00000238379	5S_rRNA	chr2:129202654-129202772	0	0	0	0	0	0	1	1	1	no	no	no
ENSG00000222921	5S_rRNA	chr2:134988765-134988883	0	0	0	0	0	0	1.1027	1.00581	1.22237	no	no	no
ENSG00000212425	5S_rRNA	chr2:138269667-138269780	0	0	0	0	0	0	1.10678	1.00659	1.26014	no	no	no
ENSG00000253083	5S_rRNA	chr2:148471023-148471123	0	0	0	0	0	0	1	1	1	no	no	no
ENSG00000223290	5S_rRNA	chr2:155446918-155447040	0	0	0	0	0	0	1	1	1	no	no	no
ENSG00000252564	5S_rRNA	chr2:162266064-162266181	0	0	0	0	0	0	1.17006	1.04874	1.28267	no	no	no
ENSG00000212312	5S_rRNA	chr2:163353445-163353561	0	0	0	0	0	0	1.10665	1.00697	1.2608	no	no	no
ENSG00000199508	5S_rRNA	chr2:165714941-165715056	0	0	0	0	0	0	1	1	1	no	no	no
ENSG00000223318	5S_rRNA	chr2:165752186-165752287	0	0	0	0	0	0	1	1	1	no	no	no
ENSG00000251746	5S_rRNA	chr2:178003426-178003525	0	0	0	0	0	0	1	1.0455	1	no	no	no
ENSG00000222418	5S_rRNA	chr2:182913548-182913632	0	0	0	0	0	0	1.10247	1.00558	1.22435	no	no	no
ENSG00000200650	5S_rRNA	chr2:189141458-189141571	0	0	0	0	0	0	1.13801	1.03728	1.24505	no	no	no
ENSG00000223092	5S_rRNA	chr2:201713760-201713867	0	0	0	0	0	0	1	1	1	no	no	no
ENSG00000212171	5S_rRNA	chr2:20601387-20601485	0	0	0	0	0	0	1	1	1	no	no	no
ENSG00000251941	5S_rRNA	chr2:208918884-208918982	0	0	0	0	0	0	1	1	1	no	no	no
ENSG00000202164	5S_rRNA	chr2:209785270-209785388	0	0	0	0	0	0	1	1	1	no	no	no
ENSG00000222317	5S_rRNA	chr2:210586636-210586745	0	0	0	0	0	0	1.10005	1.00531	1.224	no	no	no
ENSG00000199585	5S_rRNA	chr2:212400377-212400494	0	0	0	0	0	0	1.1253	1.03741	1.2527	no	no	no
ENSG00000222832	5S_rRNA	chr2:217658211-217658323	0	0	0	0	0	0	1.10346	1.00588	1.22527	no	no	no
ENSG00000206882	5S_rRNA	chr2:22561757-22561875	0	0	0	0	0	0	1.12866	1.02894	1.26568	no	no	no
ENSG00000252346	5S_rRNA	chr2:228627767-228627868	0	0	0	0	0	0	1	1	1	no	no	no
ENSG00000207186	5S_rRNA	chr2:242524382-242524490	0	0	0	0	0	0	1.13547	1.03335	1.2663	no	no	no
ENSG00000202430	5S_rRNA	chr2:24787498-24787607	0	0	0	0	0	0	1.14408	1.04081	1.24607	no	no	no
ENSG00000222232	5S_rRNA	chr2:28906841-28906949	0	0	0	0	0	0	1	1	1	no	no	no
ENSG00000201671	5S_rRNA	chr2:31451177-31451276	0	0	0	0	0	0	1	1.04311	1.24165	no	no	no
ENSG00000212204	5S_rRNA	chr2:33510835-33510954	0	0	0	0	0	0	1.1074	1.0094	1.26062	no	no	no
ENSG00000252246	5S_rRNA	chr2:33557964-33558074	0	0	0	0	0	0	1.17208	1.05041	1.28565	no	no	no
ENSG00000199395	5S_rRNA	chr2:56462351-56462465	0	0	0	0	0	0	1.12588	1.038	1.25546	no	no	no
ENSG00000252726	5S_rRNA	chr2:59921896-59922004	0	0	0	0	0	0	1	1	1	no	no	no
ENSG00000222251	5S_rRNA	chr2:61225886-61226023	0	0	0	0	0	0	1.09726	1.00112	1.2249	no	no	no
ENSG00000251850	5S_rRNA	chr2:69409028-69409135	0	0	0	0	0	0	1.15036	1.04483	1.27846	no	no	no
ENSG00000201876	5S_rRNA	chr2:74195249-74195333	0	0	0	0	0	0	1.14597	1.03965	1.24755	no	no	no
ENSG00000200028	5S_rRNA	chr2:77000034-77000171	0	0	0	0	0	0	1.14013	1.03853	1.25414	no	no	no
ENSG00000200890	5S_rRNA	chr2:81723337-81723451	0	0	0	0	0	0	1	1	1	no	no	no
ENSG00000222835	5S_rRNA	chr2:91862882-91862992	0	0	0	0	0	0	1	1	1	no	no	no
ENSG00000252845	5S_rRNA	chr2:97622444-97622552	0	0	0	0	0	0	1.1706	1.06445	1.30478	no	no	no
ENSG00000222500	5S_rRNA	chr20:15261409-15261519	0	0	0	0	0	0	1.10179	1.00494	1.22568	no	no	no
ENSG00000252422	5S_rRNA	chr20:18414485-18414588	0	0	0	0	0	0	1	1.04735	1	no	no	no
ENSG00000199509	5S_rRNA	chr20:21119596-21119715	0	0	0	0	0	0	1.12504	1.03828	1.25552	no	no	no
ENSG00000201527	5S_rRNA	chr20:23141493-23141608	0	0	0	0	0	0	1	1	1	no	no	no
ENSG00000201728	5S_rRNA	chr20:23361532-23361649	0	0	0	0	0	0	1.14691	1.04001	1.24806	no	no	no
ENSG00000252649	5S_rRNA	chr20:29944672-29944781	0	0	0	0	0	0	1	1	1	no	no	no
ENSG00000252623	5S_rRNA	chr20:30596153-30596275	0	0	0	0	0	0	1	1	1	no	no	no
ENSG00000212571	5S_rRNA	chr20:30638390-30638508	0	0	0	0	0	0	1	1	1	no	no	no
ENSG00000200301	5S_rRNA	chr20:33783108-33783226	0	0	0	0	0	0	1.14114	1.03547	1.24328	no	no	no
ENSG00000238908	5S_rRNA	chr20:39482758-39482869	0	0	0	0	0	0	1	1	1	no	no	no
ENSG00000201923	5S_rRNA	chr20:44188396-44188515	0	0	0	0	0	0	1	1	1	no	no	no
ENSG00000251770	5S_rRNA	chr20:46501934-46502017	0	0	0	0	0	0	1	1	1	no	no	no
ENSG00000212536	5S_rRNA	chr20:5079032-5079122	0	0	0	0	0	0	1	1	1	no	no	no
ENSG00000222118	5S_rRNA	chr20:54780107-54780229	0	0	0	0	0	0	1	1	1	no	no	no
ENSG00000201812	5S_rRNA	chr21:15443191-15443307	0	0	0	0	0	0	1.14602	1.04024	1.24839	no	no	no
ENSG00000238627	5S_rRNA	chr21:26574520-26574629	0	0	0	0	0	0	1	1	1	no	no	no
ENSG00000252950	5S_rRNA	chr21:33935384-33935520	0	0	0	0	0	0	1	1	1	no	no	no
ENSG00000199806	5S_rRNA	chr21:38224210-38224328	0	0	0	0	0	0	1.14081	1.03904	1.2518	no	no	no
ENSG00000200985	5S_rRNA	chr22:22146722-22146813	0	0	0	0	0	0	1.13958	1.04221	1.24059	no	no	no
ENSG00000222585	5S_rRNA	chr22:26111007-26111136	0	0	0	0	0	0	1.10194	1.00509	1.22593	no	no	no
ENSG00000252267	5S_rRNA	chr22:26786632-26786742	0	0	0	0	0	0	1	1	1	no	no	no
ENSG00000212542	5S_rRNA	chr22:31701389-31701498	0	0	0	0	0	0	1.10426	1.00671	1.25697	no	no	no
ENSG00000251890	5S_rRNA	chr22:33031087-33031184	0	0	0	0	0	0	1.15065	1.04968	1.27735	no	no	no
ENSG00000252642	5S_rRNA	chr3:124777147-124777282	0	0	0	0	0	0	1	1	1	no	no	no
ENSG00000200114	5S_rRNA	chr3:12552593-12552712	0	0	0	0	0	0	1.14172	1.03872	1.25324	no	no	no
ENSG00000201968	5S_rRNA	chr3:126283407-126283521	0	0	0	0	0	0	1	1	1	no	no	no
ENSG00000201210	5S_rRNA	chr3:127682450-127682567	0	0	0	0	0	0	1.13861	1.04199	1.2397	no	no	no
ENSG00000201394	5S_rRNA	chr3:133428919-133429011	0	0	0	0	0	0	1.14552	1.04369	1.2419	no	no	no
ENSG00000201413	5S_rRNA	chr3:134502277-134502397	0	0	0	0	0	0	1.14566	1.04372	1.24195	no	no	no
ENSG00000201325	5S_rRNA	chr3:137236975-137237097	0	0	0	0	0	0	1	1	1	no	no	no
ENSG00000252745	5S_rRNA	chr3:142310518-142310633	0	0	0	0	0	0	1	1	1	no	no	no
ENSG00000222778	5S_rRNA	chr3:143905746-143905862	0	0	0	0	0	0	1	1	1	no	no	no
ENSG00000199609	5S_rRNA	chr3:14436147-14436257	0	0	0	0	0	0	1	1	1	no	no	no
ENSG00000199994	5S_rRNA	chr3:150905885-150906010	0	0	0	0	0	0	1.14008	1.03849	1.25375	no	no	no
ENSG00000222675	5S_rRNA	chr3:156891706-156891829	0	0	0	0	0	0	1	1	1	no	no	no
ENSG00000252302	5S_rRNA	chr3:176481020-176481129	0	0	0	0	0	0	1	1	1	no	no	no
ENSG00000252336	5S_rRNA	chr3:178146984-178147078	0	0	0	0	0	0	1.17378	1.04788	1.28507	no	no	no
ENSG00000201822	5S_rRNA	chr3:179879673-179879765	0	0	0	0	0	0	1	1	1	no	no	no
ENSG00000199839	5S_rRNA	chr3:181540659-181540778	0	0	0	0	0	0	1	1	1	no	no	no
ENSG00000202502	5S_rRNA	chr3:182976087-182976204	0	0	0	0	0	0	1.14439	1.0304	1.24663	no	no	no
ENSG00000201713	5S_rRNA	chr3:25066497-25066617	0	0	0	0	0	0	1	1	1	no	no	no
ENSG00000201962	5S_rRNA	chr3:25393774-25393883	0	0	0	0	0	0	1.14619	1.03988	1.24801	no	no	no
ENSG00000222983	5S_rRNA	chr3:31270206-31270339	0	0	0	0	0	0	1	1	1	no	no	no
ENSG00000202175	5S_rRNA	chr3:33533474-33533590	0	0	0	0	0	0	1	1	1	no	no	no
ENSG00000222208	5S_rRNA	chr3:37383139-37383257	0	0	0	0	0	0	1.09687	1.00125	1.22451	no	no	no
ENSG00000201301	5S_rRNA	chr3:49504547-49504661	0	0	0	0	0	0	1	1	1	no	no	no
ENSG00000202322	5S_rRNA	chr3:50457211-50457330	0	0	0	0	0	0	1.14257	1.04057	1.24926	no	no	no
ENSG00000201595	5S_rRNA	chr3:51728480-51728598	0	0	0	0	0	0	1.14488	1.04316	1.24126	no	no	no
ENSG00000200238	5S_rRNA	chr3:56219131-56219250	0	0	0	0	0	0	1.14184	1.0363	1.25344	no	no	no
ENSG00000252301	5S_rRNA	chr3:63531115-63531211	0	0	0	0	0	0	1.17239	1.04752	1.28514	no	no	no
ENSG00000252828	5S_rRNA	chr3:68932117-68932242	0	0	0	0	0	0	1	1	1	no	no	no
ENSG00000222838	5S_rRNA	chr3:72740855-72740962	0	0	0	0	0	0	1	1	1	no	no	no
ENSG00000223086	5S_rRNA	chr4:10117379-10117508	0	0	0	0	0	0	1.10061	1.004	1.22192	no	no	no
ENSG00000222182	5S_rRNA	chr4:11415674-11415784	0	0	0	0	0	0	1.09679	1.0012	1.22458	no	no	no
ENSG00000252951	5S_rRNA	chr4:148666453-148666568	0	0	0	0	0	0	1.1768	1.06607	1.30671	no	no	no
ENSG00000201846	5S_rRNA	chr4:149479098-149479200	0	0	0	0	0	0	1	1	1	no	no	no
ENSG00000202331	5S_rRNA	chr4:150828711-150828827	0	0	0	0	0	0	1	1	1	no	no	no
ENSG00000252451	5S_rRNA	chr4:151891822-151891934	0	0	0	0	0	0	1.17329	1.04729	1.28075	no	no	no
ENSG00000253077	5S_rRNA	chr4:152892648-152892765	0	0	0	0	0	0	1	1	1	no	no	no
ENSG00000252959	5S_rRNA	chr4:166974338-166974439	0	0	0	0	0	0	1.17683	1.06605	1.30675	no	no	no
ENSG00000212373	5S_rRNA	chr4:167839514-167839629	0	0	0	0	0	0	1.10687	1.00737	1	no	no	no
ENSG00000201931	5S_rRNA	chr4:178378264-178378382	0	0	0	0	0	0	1.14639	1.03953	1.24791	no	no	no
ENSG00000201727	5S_rRNA	chr4:179327848-179327984	0	0	0	0	0	0	1	1	1	no	no	no
ENSG00000199572	5S_rRNA	chr4:190936292-190936410	0	0	0	0	0	0	1	1	1	no	no	no
ENSG00000201145	5S_rRNA	chr4:190938850-190938969	0	0	0	0	0	0	1	1	1	no	no	no
ENSG00000251816	5S_rRNA	chr4:19183436-19183479	0	0	0	0	0	0	1.15112	1.04463	1.27814	no	no	no
ENSG00000222230	5S_rRNA	chr4:38760411-38760513	0	0	0	0	0	0	1	1	1	no	no	no
ENSG00000252970	5S_rRNA	chr4:39938372-39938475	0	0	0	0	0	0	1.17718	1.06531	1.3057	no	no	no
ENSG00000201736	5S_rRNA	chr4:40992170-40992290	0	0	0	0	0	0	1.14693	1.04002	1.24807	no	no	no
ENSG00000200741	5S_rRNA	chr4:56963555-56963670	0	0	0	0	0	0	1	1	1	no	no	no
ENSG00000251823	5S_rRNA	chr4:57197342-57197383	0	0	0	0	0	0	1	1	1	no	no	no
ENSG00000222236	5S_rRNA	chr4:72625234-72625333	0	0	0	0	0	0	1	1	1	no	no	no
ENSG00000202054	5S_rRNA	chr4:8394741-8394851	0	0	0	0	0	0	1.14266	1.04112	1.24957	no	no	no
ENSG00000252307	5S_rRNA	chr4:9412903-9412979	0	0	0	0	0	0	1	1	1	no	no	no
ENSG00000252342	5S_rRNA	chr4:94741321-94741431	0	0	0	0	0	0	1	1	1	no	no	no
ENSG00000252002	5S_rRNA	chr4:9794374-9794485	0	0	0	0	0	0	1.15252	1.04899	1.28398	no	no	no
ENSG00000199786	5S_rRNA	chr5:101466710-101466839	0	0	0	0	0	0	1	1	1	no	no	no
ENSG00000201790	5S_rRNA	chr5:105258694-105258809	0	0	0	0	0	0	1	1	1	no	no	no
ENSG00000202092	5S_rRNA	chr5:118781410-118781528	0	0	0	0	0	0	1	1	1	no	no	no
ENSG00000199455	5S_rRNA	chr5:129450101-129450203	0	0	0	0	0	0	1.12577	1.03842	1.25569	no	no	no
ENSG00000201274	5S_rRNA	chr5:132184268-132184388	0	0	0	0	0	0	1	1	1	no	no	no
ENSG00000222285	5S_rRNA	chr5:136304888-136304995	0	0	0	0	0	0	1	1	1	no	no	no
ENSG00000201532	5S_rRNA	chr5:138348017-138348130	0	0	0	0	0	0	1.14467	1.04297	1.24134	no	no	no
ENSG00000199545	5S_rRNA	chr5:138635540-138635657	0	0	0	0	0	0	1.12487	1.03761	1.25255	no	no	no
ENSG00000252793	5S_rRNA	chr5:145965661-145965763	0	0	0	0	0	0	1.17178	1.06441	1.30427	no	no	no
ENSG00000200227	5S_rRNA	chr5:150857019-150857138	0	0	0	0	0	0	1.14181	1.03623	1.25341	no	no	no
ENSG00000222308	5S_rRNA	chr5:151255126-151255253	0	0	0	0	0	0	1.09714	1.00553	1.2248	no	no	no
ENSG00000200275	5S_rRNA	chr5:155272446-155272538	0	0	0	0	0	0	1	1	1	no	no	no
ENSG00000222312	5S_rRNA	chr5:16033337-16033465	0	0	0	0	0	0	1	1	1	no	no	no
ENSG00000253093	5S_rRNA	chr5:16854102-16854223	0	0	0	0	0	0	1	1	1	no	no	no
ENSG00000251990	5S_rRNA	chr5:17157079-17157180	0	0	0	0	0	0	1	1.04918	1.28423	no	no	no
ENSG00000252169	5S_rRNA	chr5:172719519-172719622	0	0	0	0	0	0	1	1	1	no	no	no
ENSG00000222178	5S_rRNA	chr5:36485444-36485542	0	0	0	0	0	0	1	1	1	no	no	no
ENSG00000251873	5S_rRNA	chr5:51182521-51182603	0	0	0	0	0	0	1	1	1	no	no	no
ENSG00000199322	5S_rRNA	chr5:55073296-55073415	0	0	0	0	0	0	1	1	1.25614	no	no	no
ENSG00000223003	5S_rRNA	chr5:55442565-55442673	0	0	0	0	0	0	1.10291	1	1.22266	no	no	no
ENSG00000212265	5S_rRNA	chr5:55556159-55556273	0	0	0	0	0	0	1	1	1	no	no	no
ENSG00000212258	5S_rRNA	chr5:7047339-7047449	0	0	0	0	0	0	1	1.00924	1.26039	no	no	no
ENSG00000252833	5S_rRNA	chr5:75387532-75387626	0	0	0	0	0	0	1.17087	1.06468	1.30467	no	no	no
ENSG00000207129	5S_rRNA	chr5:87570074-87570193	0	0	0	0	0	0	1.13007	1.03332	1.26756	no	no	no
ENSG00000222054	5S_rRNA	chr5:9761018-9761125	0	0	0	0	0	0	1	1	1	no	no	no
ENSG00000202386	5S_rRNA	chr6:106897255-106897372	0	0	0	0	0	0	1.14402	1.04095	1.24627	no	no	no
ENSG00000222383	5S_rRNA	chr6:10753023-10753159	0	0	0	0	0	0	1	1	1	no	no	no
ENSG00000212525	5S_rRNA	chr6:108573604-108573711	0	0	0	0	0	0	1.10416	1.00683	1.25685	no	no	no
ENSG00000212333	5S_rRNA	chr6:114541844-114541950	0	0	0	0	0	0	1.10641	1.00704	1.26032	no	no	no
ENSG00000200248	5S_rRNA	chr6:117381844-117381962	0	0	0	0	0	0	1	1	1	no	no	no
ENSG00000200310	5S_rRNA	chr6:121007766-121007888	0	0	0	0	0	0	1	1	1	no	no	no
ENSG00000251920	5S_rRNA	chr6:126300957-126301080	0	0	0	0	0	0	1.15056	1.04985	1.27728	no	no	no
ENSG00000251768	5S_rRNA	chr6:127639027-127639118	0	0	0	0	0	0	1.15081	1.04537	1.27653	no	no	no
ENSG00000200058	5S_rRNA	chr6:134578172-134578281	0	0	0	0	0	0	1.13992	1.03886	1.25393	no	no	no
ENSG00000212242	5S_rRNA	chr6:136951380-136951493	0	0	0	0	0	0	1.1072	1.0092	1.26031	no	no	no
ENSG00000252107	5S_rRNA	chr6:140479727-140479831	0	0	0	0	0	0	1	1	1	no	no	no
ENSG00000223203	5S_rRNA	chr6:143770945-143771048	0	0	0	0	0	0	1.10093	1.00421	1.22347	no	no	no
ENSG00000222971	5S_rRNA	chr6:146661555-146661660	0	0	0	0	0	0	1	1	1	no	no	no
ENSG00000202044	5S_rRNA	chr6:152731409-152731529	0	0	0	0	0	0	1	1	1	no	no	no
ENSG00000201939	5S_rRNA	chr6:153480354-153480480	0	0	0	0	0	0	1	1	1	no	no	no
ENSG00000222806	5S_rRNA	chr6:153741572-153741707	0	0	0	0	0	0	1	1	1	no	no	no
ENSG00000199523	5S_rRNA	chr6:165823050-165823165	0	0	0	0	0	0	1.12509	1.03753	1.25559	no	no	no
ENSG00000201415	5S_rRNA	chr6:17722016-17722134	0	0	0	0	0	0	1	1	1	no	no	no
ENSG00000201523	5S_rRNA	chr6:19438513-19438649	0	0	0	0	0	0	1	1	1	no	no	no
ENSG00000222248	5S_rRNA	chr6:3088919-3089043	0	0	0	0	0	0	1.09723	1.0011	1.22496	no	no	no
ENSG00000252512	5S_rRNA	chr6:32046284-32046405	0	0	0	0	0	0	1.17338	1.04853	1.28085	no	no	no
ENSG00000212176	5S_rRNA	chr6:41207257-41207364	0	0	0	0	0	0	1	1	1	no	no	no
ENSG00000201185	5S_rRNA	chr6:4428196-4428315	0	0	0	0	0	0	1	1	1	no	no	no
ENSG00000251965	5S_rRNA	chr6:68177123-68177201	0	0	0	0	0	0	1	1	1	no	no	no
ENSG00000223169	5S_rRNA	chr6:76574955-76575052	0	0	0	0	0	0	1.10054	1.00431	1.22211	no	no	no
ENSG00000212336	5S_rRNA	chr6:82331916-82332036	0	0	0	0	0	0	1.1065	1.00705	1.25969	no	no	no
ENSG00000251978	5S_rRNA	chr7:106422045-106422161	0	0	0	0	0	0	1.15235	1.04912	1.28413	no	no	no
ENSG00000222346	5S_rRNA	chr7:111593707-111593820	0	0	0	0	0	0	1.10229	1.00539	1.22414	no	no	no
ENSG00000202334	5S_rRNA	chr7:114253841-114253961	0	0	0	0	0	0	1.14261	1.0406	1.24931	no	no	no
ENSG00000222150	5S_rRNA	chr7:116584339-116584468	0	0	0	0	0	0	1	1	1	no	no	no
ENSG00000202225	5S_rRNA	chr7:120621479-120621607	0	0	0	0	0	0	1	1	1	no	no	no
ENSG00000212628	5S_rRNA	chr7:120723753-120723867	0	0	0	0	0	0	1.10359	1.00766	1.25656	no	no	no
ENSG00000201041	5S_rRNA	chr7:128337492-128337610	0	0	0	0	0	0	1	1	1	no	no	no
ENSG00000252866	5S_rRNA	chr7:128337763-128337798	0	0	0	0	0	0	1	1	1	no	no	no
ENSG00000212238	5S_rRNA	chr7:129396105-129396217	0	0	0	0	0	0	1.10749	1.00917	1.26027	no	no	no
ENSG00000201109	5S_rRNA	chr7:129667116-129667237	0	0	0	0	0	0	1.13822	1.04169	1.24074	no	no	no
ENSG00000239021	5S_rRNA	chr7:130287671-130287790	0	0	0	0	0	0	1	1	1	no	no	no
ENSG00000223113	5S_rRNA	chr7:140070240-140070345	0	0	0	0	0	0	1.10067	1.00406	1.22218	no	no	no
ENSG00000202472	5S_rRNA	chr7:140086580-140086707	0	0	0	0	0	0	1.14394	1.0303	1.2462	no	no	no
ENSG00000251936	5S_rRNA	chr7:147546975-147547074	0	0	0	0	0	0	1.15215	1.04992	1.27779	no	no	no
ENSG00000199404	5S_rRNA	chr7:152290057-152290176	0	0	0	0	0	0	1	1	1	no	no	no
ENSG00000251993	5S_rRNA	chr7:22338212-22338325	0	0	0	0	0	0	1.15243	1.0492	1.28427	no	no	no
ENSG00000252041	5S_rRNA	chr7:24172323-24172456	0	0	0	0	0	0	1	1	1	no	no	no
ENSG00000222741	5S_rRNA	chr7:33217351-33217450	0	0	0	0	0	0	1.10306	1.00641	1.22534	no	no	no
ENSG00000252848	5S_rRNA	chr7:44165350-44165472	0	0	0	0	0	0	1	1	1	no	no	no
ENSG00000222428	5S_rRNA	chr7:68188897-68189035	0	0	0	0	0	0	1	1	1	no	no	no
ENSG00000201014	5S_rRNA	chr7:71378722-71378841	0	0	0	0	0	0	1.13937	1.04259	1.24071	no	no	no
ENSG00000238391	5S_rRNA	chr7:73901757-73901870	0	0	0	0	0	0	1.20379	1.07264	1.31365	no	no	no
ENSG00000200786	5S_rRNA	chr7:79283424-79283543	0	0	0	0	0	0	1	1	1	no	no	no
ENSG00000202281	5S_rRNA	chr7:82647213-82647327	0	0	0	0	0	0	1.14221	1.04072	1.24888	no	no	no
ENSG00000212433	5S_rRNA	chr8:10544078-10544197	0	0	0	0	0	0	1.10494	1.00663	1.26019	no	no	no
ENSG00000200806	5S_rRNA	chr8:108896721-108896839	0	0	0	0	0	0	1	1	1	no	no	no
ENSG00000199450	5S_rRNA	chr8:117034910-117035004	0	0	0	0	0	0	1	1.03839	1.25527	no	no	no
ENSG00000252029	5S_rRNA	chr8:11944904-11944954	0	0	0	0	0	0	1	1	1	no	no	no
ENSG00000202356	5S_rRNA	chr8:120903371-120903469	0	0	0	0	0	0	1.1424	1.04087	1.24911	no	no	no
ENSG00000252535	5S_rRNA	chr8:12191152-12191202	0	0	0	0	0	0	1.17023	1.04887	1.28283	no	no	no
ENSG00000252179	5S_rRNA	chr8:13393537-13393644	0	0	0	0	0	0	1	1	1	no	no	no
ENSG00000252864	5S_rRNA	chr8:141950660-141950762	0	0	0	0	0	0	1.17073	1.06458	1.30456	no	no	no
ENSG00000212280	5S_rRNA	chr8:17605626-17605739	0	0	0	0	0	0	1	1	1.26103	no	no	no
ENSG00000199893	5S_rRNA	chr8:20147684-20147800	0	0	0	0	0	0	1.1398	1.03934	1.25218	no	no	no
ENSG00000199620	5S_rRNA	chr8:25994395-25994514	0	0	0	0	0	0	1	1	1	no	no	no
ENSG00000202411	5S_rRNA	chr8:28387927-28388036	0	0	0	0	0	0	1.14409	1.04074	1.24632	no	no	no
ENSG00000200719	5S_rRNA	chr8:28906010-28906121	0	0	0	0	0	0	1.13709	1.03646	1.24533	no	no	no
ENSG00000222468	5S_rRNA	chr8:31455614-31455720	0	0	0	0	0	0	1	1	1	no	no	no
ENSG00000252261	5S_rRNA	chr8:32049543-32049669	0	0	0	0	0	0	1.17184	1.05027	1.28485	no	no	no
ENSG00000200246	5S_rRNA	chr8:32114011-32114139	0	0	0	0	0	0	1.14188	1.03626	1.25348	no	no	no
ENSG00000222546	5S_rRNA	chr8:3558013-3558150	0	0	0	0	0	0	1.10164	1.00523	1.2255	no	no	no
ENSG00000199985	5S_rRNA	chr8:36621962-36622069	0	0	0	0	0	0	1.14006	1.03848	1.25373	no	no	no
ENSG00000222955	5S_rRNA	chr8:56657790-56657901	0	0	0	0	0	0	1.10254	1.00607	1.22274	no	no	no
ENSG00000222205	5S_rRNA	chr8:58039213-58039321	0	0	0	0	0	0	1	1	1	no	no	no
ENSG00000201763	5S_rRNA	chr8:60368443-60368569	0	0	0	0	0	0	1	1	1	no	no	no
ENSG00000252637	5S_rRNA	chr8:68011536-68011660	0	0	0	0	0	0	1.16957	1.04835	1.28186	no	no	no
ENSG00000239184	5S_rRNA	chr8:69607877-69608014	0	0	0	0	0	0	1.20815	1.08816	1.31928	no	no	no
ENSG00000223293	5S_rRNA	chr8:70842139-70842257	0	0	0	0	0	0	1	1	1	no	no	no
ENSG00000252509	5S_rRNA	chr8:73269962-73270050	0	0	0	0	0	0	1	1	1	no	no	no
ENSG00000251904	5S_rRNA	chr8:89408665-89408776	0	0	0	0	0	0	1.15044	1.04951	1.27742	no	no	no
ENSG00000199354	5S_rRNA	chr8:91523355-91523468	0	0	0	0	0	0	1	1.03817	1.25627	no	no	no
ENSG00000222416	5S_rRNA	chr8:94453504-94453612	0	0	0	0	0	0	1.10246	1.00557	1.22434	no	no	no
ENSG00000252942	5S_rRNA	chr9:101908121-101908248	0	0	0	0	0	0	1.17671	1.06595	1.30686	no	no	no
ENSG00000253031	5S_rRNA	chr9:106451754-106451859	0	0	0	0	0	0	1	1	1	no	no	no
ENSG00000212276	5S_rRNA	chr9:109606029-109606147	0	0	0	0	0	0	1	1	1	no	no	no
ENSG00000222459	5S_rRNA	chr9:110681146-110681259	0	0	0	0	0	0	1	1	1	no	no	no
ENSG00000223238	5S_rRNA	chr9:114173923-114174022	0	0	0	0	0	0	1.10074	1.00374	1.22358	no	no	no
ENSG00000199525	5S_rRNA	chr9:115014537-115014658	0	0	0	0	0	0	1.12511	1.03754	1.25561	no	no	no
ENSG00000222455	5S_rRNA	chr9:130603390-130603501	0	0	0	0	0	0	1.10236	1.00505	1.22424	no	no	no
ENSG00000202383	5S_rRNA	chr9:1333836-1333953	0	0	0	0	0	0	1	1	1	no	no	no
ENSG00000223162	5S_rRNA	chr9:27198284-27198399	0	0	0	0	0	0	1.10053	1.0043	1.2221	no	no	no
ENSG00000252313	5S_rRNA	chr9:32293555-32293690	0	0	0	0	0	0	1	1	1	no	no	no
ENSG00000252164	5S_rRNA	chr9:34206131-34206239	0	0	0	0	0	0	1	1	1	no	no	no
ENSG00000202474	5S_rRNA	chr9:66458143-66458262	0	0	0	0	0	0	1.14395	1.03032	1.24645	no	no	no
ENSG00000207277	5S_rRNA	chr9:68408923-68409041	0	0	0	0	0	0	1.1345	1.0352	1.27369	no	no	no
ENSG00000252428	5S_rRNA	chr9:74914635-74914754	0	0	0	0	0	0	1	1	1	no	no	no
ENSG00000212454	5S_rRNA	chr9:76365887-76365993	0	0	0	0	0	0	1	1	1	no	no	no
ENSG00000252167	5S_rRNA	chr9:84500410-84500513	0	0	0	0	0	0	1	1	1	no	no	no
ENSG00000251884	5S_rRNA	chr9:97904730-97904823	0	0	0	0	0	0	1.15061	1.04972	1.27788	no	no	no
ENSG00000199202	5S_rRNA	chr9:98667286-98667423	0	0	0	0	0	0	1.12447	1.02413	1.25603	no	no	no
ENSG00000202415	7SK	chr1:10007375-10007694	0	1.80241	1.13519	3.40282e+38	3.40282e+38	-0.462325	0.452657	0.471311	1.20186	no	no	no
ENSG00000222069	7SK	chr1:104066183-104066501	0	0	0	0	0	0	1.09762	1.00096	1.21845	no	no	no
ENSG00000252656	7SK	chr1:145044650-145044900	0	0	0	0	0	0	1.16939	1.04821	1.28223	no	no	no
ENSG00000200674	7SK	chr1:173760685-173761025	0	0	0	0	0	0	1	1	1	no	no	no
ENSG00000222397	7SK	chr1:181808607-181808909	0	0	0	0	0	0	1	1	1	no	no	no
ENSG00000222240	7SK	chr1:188124969-188125311	0	0	0	0	0	0	1	1	1	no	no	no
ENSG00000223075	7SK	chr1:192844815-192845115	0	0	0	0	0	0	1	1	1	no	no	no
ENSG00000252879	7SK	chr1:212272862-212273018	0	0	0	0	0	0	1.17118	1.06586	1.30645	no	no	no
ENSG00000252484	7SK	chr1:224294983-224295243	0	0	0	0	0	0	1	1	1	no	no	no
ENSG00000223282	7SK	chr1:226633637-226633993	0	0	0	0	0	0	1	1	1	no	no	no
ENSG00000252051	7SK	chr1:229546246-229546514	0	0	0	0	0	0	1	1	1	no	no	no
ENSG00000252396	7SK	chr1:237284106-237284409	0	0	0	0	0	0	1	1	1	no	no	no
ENSG00000252084	7SK	chr1:242351948-242352091	0	0	0	0	0	0	1.15186	1.05062	1.28356	no	no	no
ENSG00000201758	7SK	chr1:245107211-245107518	0	0	0	0	0	0	1	1	1	no	no	no
ENSG00000222784	7SK	chr1:31316669-31316957	0	0	0	0	0	0	1	1	1	no	no	no
ENSG00000222112	7SK	chr1:33802166-33802465	0	0	0.116504	0	3.40282e+38	3.40282e+38	1.09751	0	0	no	yes	yes
ENSG00000199831	7SK	chr1:55842198-55842525	0	0	0	0	0	0	1	1	1	no	no	no
ENSG00000251825	7SK	chr1:73657286-73657538	0	0	0	0	0	0	1	1	1	no	no	no
ENSG00000223026	7SK	chr1:81717473-81717781	0	0	0	0	0	0	1	1	1	no	no	no
ENSG00000252797	7SK	chr1:90453271-90453503	0	0	0	0	0	0	1	1	1	no	no	no
ENSG00000222664	7SK	chr1:93491808-93492099	0	0	0	0	0	0	1	1	1	no	no	no
ENSG00000223229	7SK	chr1:97161411-97161723	0	0	0	0	0	0	1	1	1	no	no	no
ENSG00000222436	7SK	chr10:110700726-110701068	0	0	0	0	0	0	1	1	1	no	no	no
ENSG00000252036	7SK	chr10:112516213-112516481	0	0	0	0	0	0	1.15158	1.0494	1.28457	no	no	no
ENSG00000222979	7SK	chr10:123170429-123170714	0	0	0	0	0	0	1	1	1	no	no	no
ENSG00000252634	7SK	chr10:22074220-22074516	0	0	0	0	0	0	1.16954	1.04834	1.28211	no	no	no
ENSG00000201364	7SK	chr10:22222071-22222367	0	0	0	0	0	0	1.14574	1.04341	1.24215	no	no	no
ENSG00000222543	7SK	chr10:25682485-25682773	0	0	0	0	0	0	1.10161	1.00521	1.22547	no	no	no
ENSG00000251810	7SK	chr10:28072774-28072982	0	0	0	0	0	0	1	1.04458	1.27807	no	no	no
ENSG00000222705	7SK	chr10:28731503-28731825	0	0	0	0	0	0	1	1	1	no	no	no
ENSG00000252076	7SK	chr10:60628943-60629288	0	0	0	0	0	0	1	1	1	no	no	no
ENSG00000201581	7SK	chr10:6191585-6191903	0	0	1.46987	0	3.40282e+38	3.40282e+38	1.14521	0.450663	0.45069	no	no	no
ENSG00000222371	7SK	chr10:69917835-69918165	0	0	0	0	0	0	1	1.00566	1.22398	no	no	no
ENSG00000252730	7SK	chr10:87318480-87318829	0	0	0	0	0	0	1	1	1	no	no	no
ENSG00000252292	7SK	chr10:87409768-87410017	0	0	0	0	0	0	1.17233	1.0477	1.28473	no	no	no
ENSG00000222451	7SK	chr10:91923407-91923717	0	0	0	0	0	0	1	1	1	no	no	no
ENSG00000200047	7SK	chr11:100710360-100710677	0	0	0	0	0	0	1.1399	1.03882	1.25424	no	no	no
ENSG00000223324	7SK	chr11:111553834-111554148	0	0	0	0	0	0	1.10002	1.00389	1.22379	no	no	no
ENSG00000222774	7SK	chr11:127275922-127276227	0	0	0	0	0	0	1	1	1	no	no	no
ENSG00000223315	7SK	chr11:127277745-127278043	0	0	0	0	0	0	1	1	1	no	no	no
ENSG00000222162	7SK	chr11:13374754-13375070	0	0	0	0	0	0	1.09698	1.00094	1.22466	no	no	no
ENSG00000199883	7SK	chr11:16863799-16864134	1.00328	0	0.0981838	-3.40282e+38	-2.32419	3.40282e+38	0.511146	0.07281	0	no	no	yes
ENSG00000222385	7SK	chr11:28282740-28283066	0	0	0	0	0	0	1.10217	1.00569	1.22395	no	no	no
ENSG00000252355	7SK	chr11:43456681-43456947	6.2714	0	3.8328	-3.40282e+38	-0.492405	3.40282e+38	0.450088	1.1773	0.4357	no	no	no
ENSG00000222998	7SK	chr11:57219162-57219495	0	0	0	0	0	0	1	1	1	no	no	no
ENSG00000223223	7SK	chr11:59473529-59473856	0	0	0	0	0	0	1	1	1	no	no	no
ENSG00000201684	7SK	chr11:67129884-67130179	0	0	0	0	0	0	1.14646	1.04015	1.24821	no	no	no
ENSG00000199975	7SK	chr11:73543426-73543735	0	0	0	0	0	0	1.13974	1.03845	1.25378	no	no	no
ENSG00000223202	7SK	chr11:74396268-74396550	0	0	0	0	0	0	1	1	1	no	no	no
ENSG00000201564	7SK	chr11:9702470-9702785	0	0	0	0	0	0	1.14511	1.04279	1.24111	no	no	no
ENSG00000223269	7SK	chr11:98990905-98991220	0	0	0	0	0	0	1.10083	1	1.22337	no	no	no
ENSG00000223042	7SK	chr12:10236784-10237089	0	0	0	0	0	0	1.10279	1.00412	1.22202	no	no	no
ENSG00000200794	7SK	chr12:110100667-110100988	0	0	0	0	0	0	1	1	1	no	no	no
ENSG00000201428	7SK	chr12:112704880-112705198	13.8781	2.52111	5.53739	-1.70561	-0.918788	0.786824	0.389952	0.810993	0.969102	no	no	no
ENSG00000222982	7SK	chr12:114942680-114942992	0	0	0	0	0	0	1	1	1	no	no	no
ENSG00000252886	7SK	chr12:120068894-120069191	0	0	0	0	0	0	1.17124	1.06591	1.3066	no	no	no
ENSG00000200475	7SK	chr12:13836475-13836820	0	0	0	0	0	0	1.13787	1.03566	1.24258	no	no	no
ENSG00000200830	7SK	chr12:14706635-14706904	0	0	0	0	0	0	1.13737	1.03674	1.2443	no	no	no
ENSG00000222950	7SK	chr12:25932220-25932503	0	0	0	0	0	0	1	1	1	no	no	no
ENSG00000201612	7SK	chr12:27959014-27959323	0	0	0	0	0	0	1	1	1	no	no	no
ENSG00000253053	7SK	chr12:54209968-54210263	0	0	0	0	0	0	1	1	1	no	no	no
ENSG00000222210	7SK	chr12:58371747-58372060	0	0	0	0	0	0	1	1	1	no	no	no
ENSG00000222744	7SK	chr12:66686462-66686767	0	0	0	0	0	0	1	1	1	no	no	no
ENSG00000223273	7SK	chr12:76709530-76709828	0	0	0	0	0	0	1	1	1	no	no	no
ENSG00000222880	7SK	chr12:80737294-80737572	0	0	0	0	0	0	1.10335	1.00592	1.22258	no	no	no
ENSG00000223126	7SK	chr12:94402514-94402823	0	0	0	0	0	0	1	1	1	no	no	no
ENSG00000252827	7SK	chr12:96820977-96821264	0	0	0	0	0	0	1	1.06466	1.3042	no	no	no
ENSG00000201161	7SK	chr13:110567442-110567767	0	0	0	0	0	0	1	1	1	no	no	no
ENSG00000202395	7SK	chr13:37740488-37740795	0	0	0	0	0	0	1	1	1	no	no	no
ENSG00000252812	7SK	chr13:40981258-40981577	0	0	0	0	0	0	1	1	1	no	no	no
ENSG00000223341	7SK	chr13:45634863-45635221	0	0	0	0	0	0	1	1	1	no	no	no
ENSG00000201061	7SK	chr13:45697227-45697549	0	0	0	0	0	0	1.13844	1	1.24088	no	no	no
ENSG00000252854	7SK	chr13:46824076-46824348	0	0	0	0	0	0	1.17076	1.06452	1.30447	no	no	no
ENSG00000201665	7SK	chr13:57459417-57459736	0	0	0	0	0	0	1	1	1	no	no	no
ENSG00000222472	7SK	chr13:97601502-97601787	0	0	0	0	0	0	1	1	1	no	no	no
ENSG00000222969	7SK	chr13:98856088-98856446	0	0	0	0	0	0	1.10259	1.0061	1.22279	no	no	no
ENSG00000201793	7SK	chr13:99857961-99858260	1.80984	0	0	-3.40282e+38	-3.40282e+38	0	0.503433	0.503408	1.24868	no	no	no
ENSG00000253075	7SK	chr14:100953880-100954124	0	0	0	0	0	0	1.17666	1.06334	1.30262	no	no	no
ENSG00000222931	7SK	chr14:24261138-24261445	0	0	0	0	0	0	1	1	1	no	no	no
ENSG00000252312	7SK	chr14:36700760-36700980	0	0	0	0	0	0	1	1	1	no	no	no
ENSG00000201395	7SK	chr14:37063043-37063352	0	0	0	0	0	0	1	1	1	no	no	no
ENSG00000201358	7SK	chr14:50535285-50535591	0	0	0	0	0	0	1	1	1	no	no	no
ENSG00000252837	7SK	chr14:58304071-58304378	0	0	0	0	0	0	1	1	1	no	no	no
ENSG00000223174	7SK	chr14:77356605-77356956	0	0	0	0	0	0	1	1	1	no	no	no
ENSG00000201027	7SK	chr14:90088261-90088551	0	0	0	0	0	0	1	1	1	no	no	no
ENSG00000200312	7SK	chr14:90178854-90179167	0.511985	0.562363	0.938584	0.0938525	0.606076	0.512224	1	1	1	no	no	no
ENSG00000223299	7SK	chr14:97104523-97104851	0	0	0	0	0	0	1	1	1	no	no	no
ENSG00000223308	7SK	chr15:47012390-47012710	0	0	0	0	0	0	1	1	1	no	no	no
ENSG00000222343	7SK	chr15:47564793-47565086	0	0	0	0	0	0	1	1	1	no	no	no
ENSG00000199730	7SK	chr15:58996050-58996353	0	0	0	0	0	0	1.14043	1.03909	1.2528	no	no	no
ENSG00000201510	7SK	chr15:77028981-77029321	0	0	0	0	0	0	1.14463	1.04293	1.24237	no	no	no
ENSG00000222617	7SK	chr15:97029811-97030121	0	0	0	0	0	0	1	1	1	no	no	no
ENSG00000223120	7SK	chr15:97385298-97385614	0	0	0	0	0	0	1	1	1	no	no	no
ENSG00000252838	7SK	chr16:23424904-23425197	1.75342	0	1.53904	-3.40282e+38	-0.130409	3.40282e+38	0.511558	1.328	0.470077	no	no	no
ENSG00000222375	7SK	chr16:29742371-29742725	4.90187	0.70096	0.302848	-1.94492	-2.78414	-0.839219	0.310316	0.185197	1	no	no	no
ENSG00000223168	7SK	chr16:51705146-51705474	0	0	0	0	0	0	1	1	1	no	no	no
ENSG00000201289	7SK	chr16:61777057-61777380	0	0	0	0	0	0	1.14539	1.04189	1.24033	no	no	no
ENSG00000201201	7SK	chr16:67355560-67355890	0	0	0	0	0	0	1.13856	1.04195	1.23963	no	no	no
ENSG00000252814	7SK	chr16:76321526-76321636	0	0	0	0	0	0	1	1	1	no	no	no
ENSG00000200543	7SK	chr16:81995530-81995848	24.9479	0.495795	4.48761	-3.91838	-1.71547	2.20291	0.0129322	0.311413	0.399593	no	no	no
ENSG00000251888	7SK	chr16:82226109-82226395	0	0	0	0	0	0	1	1	1	no	no	no
ENSG00000223255	7SK	chr17:34216561-34216808	0	0	0.262181	0	3.40282e+38	3.40282e+38	1	1	1	no	no	no
ENSG00000251809	7SK	chr17:52848309-52848638	0	0	0	0	0	0	1	1	1	no	no	no
ENSG00000222976	7SK	chr17:55866809-55867093	0	0	0	0	0	0	1	1	1	no	no	no
ENSG00000200783	7SK	chr17:70659961-70660291	0	0	0	0	0	0	1.13754	1.03638	1.2452	no	no	no
ENSG00000199197	7SK	chr18:1323794-1324086	0	0	0	0	0	0	1	1.02409	1.25612	no	no	no
ENSG00000200472	7SK	chr18:29298855-29299171	0	0	0	0	0	0	1	1	1	no	no	no
ENSG00000222704	7SK	chr18:36596010-36596308	0	0	0	0	0	0	1	1	1	no	no	no
ENSG00000222179	7SK	chr18:43569618-43569911	0	0	0	0	0	0	1.09678	1.00118	1.22464	no	no	no
ENSG00000222174	7SK	chr18:586516-586850	0	0	0	0	0	0	1	1	1	no	no	no
ENSG00000201967	7SK	chr19:33353705-33353998	0	0	0	0	0	0	1.14621	1.03991	1.24802	no	no	no
ENSG00000222524	7SK	chr19:56248650-56248966	0	0	0	0	0	0	1.10187	1.00519	1	no	no	no
ENSG00000223118	7SK	chr2:124626832-124627147	0	0	0	0	0	0	1	1	1	no	no	no
ENSG00000200718	7SK	chr2:133281189-133281509	0	0	0	0	0	0	1.13708	1.03645	1.24531	no	no	no
ENSG00000222068	7SK	chr2:134148680-134148970	0	0	0	0	0	0	1.09761	1.00095	1.21835	no	no	no
ENSG00000200708	7SK	chr2:134353661-134353970	0	0	0	0	0	0	1	1	1	no	no	no
ENSG00000251976	7SK	chr2:137147901-137148239	0	0	0	0	0	0	1	1	1	no	no	no
ENSG00000222826	7SK	chr2:139621166-139621465	0	0	0	0	0	0	1	1	1	no	no	no
ENSG00000222404	7SK	chr2:158155318-158155670	0	0	0	0	0	0	1.10242	1.00554	1.22429	no	no	no
ENSG00000222376	7SK	chr2:167037161-167037476	0	0	0	0	0	0	1.10216	1.00568	1.22393	no	no	no
ENSG00000222842	7SK	chr2:17304107-17304407	0	0	0	0	0	0	1	1	1	no	no	no
ENSG00000222845	7SK	chr2:187987288-187987588	0	0	0	0	0	0	1.10327	1.0059	1.22248	no	no	no
ENSG00000251935	7SK	chr2:191417989-191418206	0	0	0	0	0	0	1.15213	1.04991	1.27777	no	no	no
ENSG00000201875	7SK	chr2:206765353-206765682	0	0	0	0	0	0	1	1	1	no	no	no
ENSG00000222496	7SK	chr2:207086038-207086358	0	0	0	0	0	0	1	1	1	no	no	no
ENSG00000252716	7SK	chr2:207124789-207124938	0	0	0	0	0	0	1	1	1	no	no	no
ENSG00000251982	7SK	chr2:218116278-218116598	0	0	0	0	0	0	1	1	1	no	no	no
ENSG00000222714	7SK	chr2:219365451-219365760	0	0	0	0	0	0	1.10323	1.00631	1.22505	no	no	no
ENSG00000222678	7SK	chr2:220455408-220455706	0	0	0	0	0	0	1	1	1	no	no	no
ENSG00000253006	7SK	chr2:230101055-230101325	0	0	0	0	0	0	1.17712	1.06528	1.30597	no	no	no
ENSG00000222616	7SK	chr2:23084423-23084756	0	0	0	0	0	0	1	1	1	no	no	no
ENSG00000252490	7SK	chr2:43999258-43999489	0	0	0	0	0	0	1	1	1	no	no	no
ENSG00000222685	7SK	chr2:47586643-47586916	0.747058	0	1.00403	-3.40282e+38	0.295637	3.40282e+38	0	1.24676	0.514602	yes	no	no
ENSG00000201010	7SK	chr2:48444713-48445038	0	0	0	0	0	0	1.13932	1.04255	1	no	no	no
ENSG00000202344	7SK	chr2:56178788-56179149	0	0	0	0	0	0	1	1	1	no	no	no
ENSG00000223145	7SK	chr2:7281357-7281675	0	0	0	0	0	0	1	1	1	no	no	no
ENSG00000200488	7SK	chr2:76672204-76672536	9.04755	1.73132	1.35177	-1.65361	-1.90108	-0.247472	0.438682	0.324386	1	no	no	no
ENSG00000251947	7SK	chr2:76822538-76822804	0	0	0	0	0	0	1	1	1	no	no	no
ENSG00000252321	7SK	chr2:86047557-86047735	0	0	0	0	0	0	1	1	1	no	no	no
ENSG00000222281	7SK	chr20:11799468-11799739	0	0	0	0	0	0	1	1	1	no	no	no
ENSG00000202260	7SK	chr20:17556850-17557155	0	0	1.27006	0	3.40282e+38	3.40282e+38	1.14215	0.474187	0.474162	no	no	no
ENSG00000199719	7SK	chr20:18275786-18276095	0	0	0	0	0	0	1.14041	1.03776	1.25278	no	no	no
ENSG00000223128	7SK	chr20:21405395-21405679	0	0	0	0	0	0	1	1	1	no	no	no
ENSG00000222460	7SK	chr20:34231064-34231384	0	0	0.744445	0	3.40282e+38	3.40282e+38	1.10241	0.504559	0.504534	no	no	no
ENSG00000199683	7SK	chr20:36603557-36603883	0	0	0	0	0	0	1	1	1	no	no	no
ENSG00000199691	7SK	chr20:37390170-37390485	1.27636	0.876171	0.724893	-0.376207	-0.565745	-0.189538	1.25568	1.1834	1.31231	no	no	no
ENSG00000223190	7SK	chr20:41691965-41692249	0	0	0	0	0	0	1.10087	1.0042	1.22221	no	no	no
ENSG00000222874	7SK	chr20:45487971-45488311	0	0	0	0	0	0	1	1	1	no	no	no
ENSG00000199218	7SK	chr20:51714190-51714523	0	0	0	0	0	0	1.12452	1.02439	1.2561	no	no	no
ENSG00000252963	7SK	chr21:21728964-21729208	0	0	0	0	0	0	1	1	1	no	no	no
ENSG00000222567	7SK	chr21:26473444-26473728	0	0	0	0	0	0	1	1	1	no	no	no
ENSG00000199876	7SK	chr22:20455668-20455969	0	0	0	0	0	0	1.14065	1.03923	1.25207	no	no	no
ENSG00000200057	7SK	chr22:21743479-21743780	0	0	0	0	0	0	1	1	1	no	no	no
ENSG00000222352	7SK	chr22:21899632-21899933	0	0	0	0	0	0	1	1	1.22408	no	no	no
ENSG00000223056	7SK	chr22:26359948-26360239	0	0	0	0	0	0	1	1.00415	1	no	no	no
ENSG00000201078	7SK	chr22:37451072-37451387	0	0	0	0	0	0	1.13849	1.04251	1.24102	no	no	no
ENSG00000238875	7SK	chr22:40270258-40270519	0	0	0	0	0	0	1.2027	1.09201	1.32078	no	no	no
ENSG00000202058	7SK	chr22:42961053-42961336	5.85286	2.26015	1.74519	-0.951496	-1.21007	-0.258573	0.91794	0.739225	1.28529	no	no	no
ENSG00000223142	7SK	chr22:50132324-50132651	0	0	0	0	0	0	1	1	1	no	no	no
ENSG00000222783	7SK	chr3:130530611-130530939	0	0	0	0	0	0	1	1	1	no	no	no
ENSG00000201600	7SK	chr3:139302946-139303287	0	0	0	0	0	0	1	1	1	no	no	no
ENSG00000199319	7SK	chr3:142392438-142392746	0	0	0	0	0	0	1.12569	1.03807	1.25637	no	no	no
ENSG00000222499	7SK	chr3:156735130-156735485	0	0	0	0	0	0	1.10178	1.00493	1.22566	no	no	no
ENSG00000251751	7SK	chr3:157648280-157648514	0	0	0	0	0	0	1	1	1	no	no	no
ENSG00000251759	7SK	chr3:166387816-166387910	0	0	0	0	0	0	1	1	1	no	no	no
ENSG00000252982	7SK	chr3:173775430-173775654	0	0	0	0	0	0	1.17727	1.0654	1.30581	no	no	no
ENSG00000253020	7SK	chr3:174349612-174349892	0	0	0	0	0	0	1.17625	1.06567	1.30618	no	no	no
ENSG00000252028	7SK	chr3:177221090-177221340	0	0	0	0	0	0	1.15232	1.04937	1.28452	no	no	no
ENSG00000252257	7SK	chr3:181686246-181686469	0	0	0	0	0	0	1	1	1	no	no	no
ENSG00000223117	7SK	chr3:190359951-190360292	0	0	0	0	0	0	1.10069	1.00407	1.22223	no	no	no
ENSG00000222583	7SK	chr3:191810910-191811225	0	0	0	0	0	0	1	1	1	no	no	no
ENSG00000223040	7SK	chr3:2130616-2130895	0	0	0	0	0	0	1	1	1	no	no	no
ENSG00000201315	7SK	chr3:36726530-36726860	0	0	0	0	0	0	1	1	1	no	no	no
ENSG00000222942	7SK	chr3:41808106-41808411	0	0	0	0	0	0	1.10276	1.00605	1.22273	no	no	no
ENSG00000200379	7SK	chr3:56106131-56106435	0	0	0	0	0	0	1.14144	1.03542	1.24363	no	no	no
ENSG00000222574	7SK	chr3:78210848-78211143	0	0	0	0	0	0	1	1	1	no	no	no
ENSG00000222934	7SK	chr3:86411281-86411624	0	0	0	0	0	0	1	1	1	no	no	no
ENSG00000223006	7SK	chr4:121982326-121982633	0	0	0.75784	0	3.40282e+38	3.40282e+38	1.10292	0.514862	0.514837	no	no	no
ENSG00000201533	7SK	chr4:140606280-140606581	0	0	0	0	0	0	1.14468	1.04299	1.24136	no	no	no
ENSG00000252233	7SK	chr4:140715278-140715587	0	0	0	0	0	0	1.17196	1.05034	1.28551	no	no	no
ENSG00000222594	7SK	chr4:145956283-145956588	0	0	0	0	0	0	1	1	1.22598	no	no	no
ENSG00000199420	7SK	chr4:15095390-15095718	0	0	0	0	0	0	1.12599	1.03831	1.25519	no	no	no
ENSG00000253019	7SK	chr4:152497917-152498068	0	0	0	0	0	0	1.17623	1.06562	1.30616	no	no	no
ENSG00000253001	7SK	chr4:164749951-164750265	0	0	0	0	0	0	1.17709	1.06525	1.30563	no	no	no
ENSG00000222721	7SK	chr4:168584136-168584453	0	0	0	0	0	0	1	1	1	no	no	no
ENSG00000222859	7SK	chr4:178102595-178102895	0	0	0	0	0	0	1	1	1	no	no	no
ENSG00000251742	7SK	chr4:182756017-182756261	0	0	0	0	0	0	1	1	1	no	no	no
ENSG00000251714	7SK	chr4:183552606-183552841	0	0	0	0	0	0	1.15346	1.04505	1.27605	no	no	no
ENSG00000252595	7SK	chr4:42894412-42894635	0	0	0	0	0	0	1	1	1	no	no	no
ENSG00000222257	7SK	chr4:45997135-45997440	0	0	0	0	0	0	1	1	1	no	no	no
ENSG00000251827	7SK	chr4:47813480-47813652	0	0	0	0	0	0	1.15116	1.04496	1.27791	no	no	no
ENSG00000200761	7SK	chr4:4922496-4922791	0	0	0	0	0	0	1	1	1	no	no	no
ENSG00000201496	7SK	chr4:5460307-5460608	0	0	0	0	0	0	1.14456	1.04287	1.24229	no	no	no
ENSG00000223305	7SK	chr4:56406668-56407002	0	0	0.869393	0	3.40282e+38	3.40282e+38	1.10024	0.486437	0.486463	no	no	no
ENSG00000202392	7SK	chr4:6998738-6999055	0	0	0.672789	0	3.40282e+38	3.40282e+38	1.14404	0.513428	0.513452	no	no	no
ENSG00000200867	7SK	chr4:7113814-7114126	0	0	0	0	0	0	1	1	1	no	no	no
ENSG00000201901	7SK	chr4:86021648-86021976	0	0	0	0	0	0	1	1	1	no	no	no
ENSG00000252757	7SK	chr4:87257470-87257767	0	0	0	0	0	0	1.17131	1.06503	1.30548	no	no	no
ENSG00000252322	7SK	chr4:89504816-89505123	0.99732	0	0	-3.40282e+38	-3.40282e+38	0	0.539379	0.539402	1.28496	no	no	no
ENSG00000252087	7SK	chr4:91291273-91291578	0	0	0	0	0	0	1.1519	1.05066	1.28322	no	no	no
ENSG00000201640	7SK	chr4:97269888-97270189	0	0	0	0	0	0	1	1	1	no	no	no
ENSG00000207269	7SK	chr5:100068761-100069090	0	0	0	0	0	0	1	1	1	no	no	no
ENSG00000222987	7SK	chr5:101638207-101638514	0	0	0	0	0	0	1	1	1	no	no	no
ENSG00000251732	7SK	chr5:107146329-107146625	0	0	0	0	0	0	1	1	1	no	no	no
ENSG00000202512	7SK	chr5:109035200-109035535	1.24315	0	0.442328	-3.40282e+38	-1.03336	3.40282e+38	0.494041	0.960698	0.527402	no	no	no
ENSG00000253057	7SK	chr5:111055465-111055758	0	0	0	0	0	0	1.17641	1.06319	1.30283	no	no	no
ENSG00000222706	7SK	chr5:113589209-113589451	0	0	0	0	0	0	1	1	1	no	no	no
ENSG00000222107	7SK	chr5:124686560-124686824	0	0	0	0	0	0	1	1	1	no	no	no
ENSG00000253015	7SK	chr5:138668726-138669054	0	0	0	0	0	0	1	1	1	no	no	no
ENSG00000201423	7SK	chr5:143914916-143915233	0	0	0	0	0	0	1	1	1	no	no	no
ENSG00000200161	7SK	chr5:148495740-148496043	0	0	0	0	0	0	1	1	1	no	no	no
ENSG00000222102	7SK	chr5:151083849-151084139	0	0	0	0	0	0	1.09748	1.00104	1.21817	no	no	no
ENSG00000252794	7SK	chr5:165036445-165036684	0	0	0	0	0	0	1	1.06433	1.30429	no	no	no
ENSG00000201715	7SK	chr5:17345724-17346064	0	0	0	0	0	0	1	1	1	no	no	no
ENSG00000222111	7SK	chr5:175055190-175055465	0	0	0	0	0	0	1	1	1	no	no	no
ENSG00000252464	7SK	chr5:178046728-178046999	4.09018	2.8048	3.00818	-0.377256	-0.307255	0.0700006	1.24198	1.26467	1.34197	no	no	no
ENSG00000222448	7SK	chr5:179272831-179273152	0.69312	0	0.799547	0	0	0	1	1	1	no	no	no
ENSG00000223136	7SK	chr5:29948934-29949237	0	0	0	0	0	0	1	1	1	no	no	no
ENSG00000223007	7SK	chr5:5126158-5126450	0	0	0	0	0	0	1	1	1	no	no	no
ENSG00000251983	7SK	chr5:61442491-61442773	0	0	0	0	0	0	1	1	1	no	no	no
ENSG00000222762	7SK	chr5:68266265-68266579	0	0	0	0	0	0	1	1	1	no	no	no
ENSG00000200243	7SK	chr5:6848239-6848575	0	0	0	0	0	0	1	1	1	no	no	no
ENSG00000253073	7SK	chr5:82981684-82981837	0	0	0	0	0	0	1.17663	1.06332	1.30259	no	no	no
ENSG00000251951	7SK	chr5:86398419-86398663	0	0	0	0	0	0	1.15196	1.04975	1.27754	no	no	no
ENSG00000200198	7SK	chr6:106352247-106352562	0	0	0	0	0	0	1	1	1	no	no	no
ENSG00000251814	7SK	chr6:117620526-117620801	0	0	0	0	0	0	1.1511	1.04461	1.27812	no	no	no
ENSG00000222713	7SK	chr6:117622617-117622921	0	0	0	0	0	0	1.10322	1.00622	1.22503	no	no	no
ENSG00000223321	7SK	chr6:12406717-12407013	0	0	0	0	0	0	1	1	1	no	no	no
ENSG00000222445	7SK	chr6:126196313-126196644	0	0	0	0	0	0	1.10234	1.00504	1.22427	no	no	no
ENSG00000200895	7SK	chr6:132141473-132141793	0	0	0	0	0	0	1.13902	1.0423	1.24471	no	no	no
ENSG00000202351	7SK	chr6:13547935-13548245	0	0	0	0	0	0	1	1	1	no	no	no
ENSG00000252360	7SK	chr6:136866329-136866630	0	0	0	0	0	0	1.17365	1.04777	1.28145	no	no	no
ENSG00000222764	7SK	chr6:141807277-141807549	0	0	0	0	0	0	1	1	1	no	no	no
ENSG00000223039	7SK	chr6:151640769-151641085	0	0	0	0	0	0	1.10277	1.0041	1.222	no	no	no
ENSG00000222515	7SK	chr6:22085772-22086147	0.412888	0	1.64828	-3.40282e+38	1.38431	3.40282e+38	0.580182	0.759224	0.414747	no	no	no
ENSG00000202241	7SK	chr6:30832026-30832329	0	0	0	0	0	0	1	1	1	no	no	no
ENSG00000252711	7SK	chr6:47683018-47683337	0	0	0.518312	0	3.40282e+38	3.40282e+38	1.16969	0.527194	0.527171	no	no	no
ENSG00000253010	7SK	chr6:53280091-53280405	0	0	0	0	0	0	1	1	1	no	no	no
ENSG00000200091	7SK	chr6:76364685-76365015	0	0	0.401217	0	3.40282e+38	0	1	0.564209	1	no	no	no
ENSG00000252697	7SK	chr6:87792950-87793254	0	0	0	0	0	0	1	1	1	no	no	no
ENSG00000222078	7SK	chr6:90710940-90711225	0	0	0	0	0	0	1.09739	1.00098	1.21838	no	no	no
ENSG00000222636	7SK	chr7:100701579-100701848	13.3443	3.31367	24.2902	-1.39303	0.598985	1.99202	0.577241	1.06313	0.267747	no	no	no
ENSG00000238324	7SK	chr7:102497896-102498202	0	0	0	0	0	0	1	1	1.31215	no	no	no
ENSG00000222386	7SK	chr7:103124654-103124986	0	0	0	0	0	0	1	1	1	no	no	no
ENSG00000202406	7SK	chr7:111928677-111929007	0.685027	0.627884	0	-0.0871024	-3.40282e+38	-3.40282e+38	1.34193	0.562211	0.512762	no	no	no
ENSG00000252704	7SK	chr7:121376496-121376779	0	0	0	0	0	0	1	1	1	no	no	no
ENSG00000222974	7SK	chr7:12916308-12916571	0	0	0	0	0	0	1	1	1	no	no	no
ENSG00000222514	7SK	chr7:137775999-137776061	0	0	0	0	0	0	1.10185	1.005	1.22542	no	no	no
ENSG00000200673	7SK	chr7:144546847-144547177	0	0	0	0	0	0	1	1	1	no	no	no
ENSG00000201066	7SK	chr7:154973590-154973894	0	0	0	0	0	0	1	1	1	no	no	no
ENSG00000222164	7SK	chr7:18847615-18847902	0	0	0	0	0	0	1	1	1	no	no	no
ENSG00000201794	7SK	chr7:3038727-3039028	0	0	0	0	0	0	1.14686	1.04049	1.24869	no	no	no
ENSG00000222154	7SK	chr7:53557840-53558132	0	0	0	0	0	0	1	1	1	no	no	no
ENSG00000199940	7SK	chr7:71150436-71150732	0	0	0	0	0	0	1.1397	1.03864	1.25388	no	no	no
ENSG00000222220	7SK	chr7:94430825-94431124	0	0	0	0	0	0	1	1	1	no	no	no
ENSG00000199475	7SK	chr7:97228244-97228572	0	0	0	0	0	0	1	1	1	no	no	no
ENSG00000202360	7SK	chr8:102150186-102150541	0	0	0	0	0	0	1	1	1	no	no	no
ENSG00000201896	7SK	chr8:120724069-120724385	0	0	0	0	0	0	1	1	1	no	no	no
ENSG00000251840	7SK	chr8:124600998-124601286	0	0	0	0	0	0	1	1	1	no	no	no
ENSG00000201782	7SK	chr8:129232749-129233049	0	0	0	0	0	0	1	1	1	no	no	no
ENSG00000222755	7SK	chr8:130303228-130303521	0	0	0	0	0	0	1	1	1	no	no	no
ENSG00000221399	7SK	chr8:144624279-144624568	2.09876	0	0	-3.40282e+38	-3.40282e+38	0	0.503434	0.503409	1	no	no	no
ENSG00000252663	7SK	chr8:36124002-36124282	0	0	0	0	0	0	1	1	1	no	no	no
ENSG00000222630	7SK	chr8:43236786-43237091	0	0	0	0	0	0	1	1	1	no	no	no
ENSG00000222099	7SK	chr8:47979643-47979946	0	0	0	0	0	0	1	1	1	no	no	no
ENSG00000199640	7SK	chr8:50242768-50243106	0	0	0	0	0	0	1	1	1	no	no	no
ENSG00000222589	7SK	chr8:5768466-5768758	0	0	0	0	0	0	1	1	1	no	no	no
ENSG00000222898	7SK	chr8:62544238-62544571	0	0	0.736693	0	3.40282e+38	3.40282e+38	1.10266	0.497552	0.497577	no	no	no
ENSG00000252358	7SK	chr8:64521911-64522158	0	0	0	0	0	0	1	1	1	no	no	no
ENSG00000222889	7SK	chr8:70612458-70612730	0	0	0	0	0	0	1.10309	1.00576	1.22232	no	no	no
ENSG00000200151	7SK	chr8:92607192-92607469	0	0	0	0	0	0	1	1	1	no	no	no
ENSG00000223281	7SK	chr8:99933460-99933778	0	0	0	0	0	0	1.10014	1.00362	1.22343	no	no	no
ENSG00000222337	7SK	chr9:102046303-102046655	0	0	0	0	0	0	1	1	1	no	no	no
ENSG00000200966	7SK	chr9:103343360-103343661	0	0	0	0	0	0	1.13952	1.04216	1.24453	no	no	no
ENSG00000201583	7SK	chr9:107859036-107859342	0	0	0	0	0	0	1	1	1	no	no	no
ENSG00000200131	7SK	chr9:109442257-109442610	0	0	0	0	0	0	1	1	1	no	no	no
ENSG00000201140	7SK	chr9:119959396-119959699	0	0	0	0	0	0	1	1	1	no	no	no
ENSG00000222413	7SK	chr9:120039263-120039565	0	0	0	0	0	0	1	1	1	no	no	no
ENSG00000252960	7SK	chr9:18651144-18651448	0	0	0	0	0	0	1.17684	1.06606	1.30676	no	no	no
ENSG00000222693	7SK	chr9:25088808-25089149	0	0	0	0	0	0	1	1	1	no	no	no
ENSG00000222259	7SK	chr9:34049963-34050242	0	0	0	0	0	0	1	1	1	no	no	no
ENSG00000251697	7SK	chr9:34478619-34478903	0	0	0	0	0	0	1.15366	1.04523	1.27688	no	no	no
ENSG00000201287	7SK	chr9:37661743-37662046	0	0	0	0	0	0	1.14537	1.04187	1.24031	no	no	no
ENSG00000202217	7SK	chr9:77414810-77415138	0.958167	0	0	-3.40282e+38	-3.40282e+38	0	0.513417	0.513441	1.24893	no	no	no
ENSG00000222452	7SK	chr9:80780380-80780694	0	0	0	0	0	0	1	1	1	no	no	no
ENSG00000251776	7SK	chr9:85815854-85816143	0	0	0	0	0	0	1	1	1	no	no	no
ENSG00000223012	7SK	chr9:88873272-88873561	0	0	0	0	0	0	1	1	1	no	no	no
ENSG00000121410	A1BG	chr19:58858171-58874117	2.53759	1.51118	1.64346	-0.518328	-0.434415	0.0839133	1.04337	1.10027	1.32677	no	no	no
ENSG00000148584	A1CF	chr10:52566321-52645435	11.717	12.166	1.76912	0.0375974	-1.89056	-1.92816	1.32807	0.000104035	8.31096e-05	no	yes	yes
ENSG00000134864	A2LD1	chr13:101183800-101241782	7.79345	14.3752	9.19565	0.61222	0.165446	-0.446774	0.832365	1.25108	0.98379	no	no	no
ENSG00000175899	A2M	chr12:9220259-9268825	168.74	257.162	251.441	0.42135	0.398849	-0.0225006	1.35319	1.15899	1.3527	no	no	no
ENSG00000166535	A2ML1	chr12:8975067-9039597	0.0350965	0.00394047	0.197972	-2.1868	0	0	1.35399	1	1	no	no	no
ENSG00000256661	A2ML1-AS1	chr12:8928814-8983543	0	0	0	0	0	0	1.16709	1	1	no	no	no
ENSG00000256904	A2ML1-AS2	chr12:8972411-8973309	0	0	0	0	0	0	1.16716	1	1	no	no	no
ENSG00000184389	A3GALT2P	chr1:33772366-33778491	0	0	0.0578388	0	3.40282e+38	3.40282e+38	1	0.582029	0.582006	no	no	no
ENSG00000128274	A4GALT	chr22:43088126-43117304	7.7073	10.9735	26.9509	0.353315	1.25185	0.898535	0.948953	0.0114251	0.142985	no	no	no
ENSG00000118017	A4GNT	chr3:137842559-137851229	0.107753	0	0.105975	-3.40282e+38	-0.0166382	3.40282e+38	1	1.35312	0.444778	no	no	no
ENSG00000094914	AAAS	chr12:53701239-53718648	39.9424	24.9424	40.4014	-0.470871	0.0114265	0.482297	0.542552	1.34721	0.506605	no	no	no
ENSG00000081760	AACS	chr12:125549924-125627873	34.2006	20.9962	19.2928	-0.487901	-0.57251	-0.0846086	0.671594	0.488694	1.28324	no	no	no
ENSG00000250420	AACSP1	chr5:178191861-178245436	0	0.182488	2.92445	0	0	0	1	1	1	no	no	no
ENSG00000114771	AADAC	chr3:151531824-151546272	1.04806	1.08867	2.01382	0.0380178	0.653097	0.615079	1.34489	0.890012	0.904127	no	no	no
ENSG00000197953	AADACL2	chr3:151451703-151479127	0.579259	0.152635	0	-1.3337	-3.40282e+38	-3.40282e+38	0.576384	0.364441	0.44248	no	no	no
ENSG00000188984	AADACL3	chr1:12776117-12788726	0	0	0	0	0	0	1	1	1	no	no	no
ENSG00000204518	AADACL4	chr1:12704565-12727097	0	0	0.0303211	0	3.40282e+38	3.40282e+38	1	1	1	no	no	no
ENSG00000109576	AADAT	chr4:170981372-171012850	2.93473	2.78962	6.68995	-0.0507097	0.82399	0.8747	1.32805	0.385027	0.426795	no	no	no
ENSG00000103591	AAGAB	chr15:67493370-67547533	33.0587	40.9718	31.7956	0.2146	-0.0389585	-0.253558	1.28461	1.34719	1.02395	no	no	no
ENSG00000115977	AAK1	chr2:69688531-69901481	8.79193	4.20138	5.90795	-0.738421	-0.397535	0.340886	0.470313	0.864853	0.97158	no	no	no
ENSG00000127837	AAMP	chr2:219128849-219134980	209.509	187.565	141.442	-0.110639	-0.392879	-0.28224	1.20207	0.504526	0.784969	no	no	no
ENSG00000129673	AANAT	chr17:74449432-74466198	0.032885	0	0	-3.40282e+38	-3.40282e+38	0	1	1	1	no	no	no
ENSG00000090861	AARS	chr16:70286296-70323412	29.0106	49.9696	62.6562	0.543753	0.770001	0.226248	0.741871	0.495287	1.1851	no	no	no
ENSG00000124608	AARS2	chr6:44267390-44281063	6.64674	5.22099	5.79425	-0.241441	-0.13726	0.10418	1.20251	1.34704	1.34932	no	no	no
ENSG00000108825	AARSD1	chr17:41102542-41132545	42.0158	28.405	41.3209	0	0	0	1	1	1	no	no	no
ENSG00000157426	AASDH	chr4:57204455-57253666	4.74253	4.7048	5.25897	-0.00798655	0.103365	0.111352	1.35211	1.27881	1.26309	no	no	no
ENSG00000149313	AASDHPPT	chr11:105946227-105969437	9.8474	15.2513	10.299	0.43746	0.0448359	-0.392624	0.756723	1.33084	0.883822	no	no	no
ENSG00000008311	AASS	chr7:121715700-121784334	3.14811	2.42659	3.92737	-0.260315	0.22117	0.481485	1.1088	1.13908	0.763148	no	no	no
ENSG00000108270	AATF	chr17:35306174-35414170	21.3103	19.2641	17.5821	-0.100945	-0.192311	-0.0913658	1.29856	1.22906	1.30457	no	no	no
ENSG00000181409	AATK	chr17:79091094-79139872	3.54171	1.90489	2.55141	-0.620187	-0.327965	0.292222	0.765319	1.09274	1.15331	no	no	no
ENSG00000225180	AATK-AS1	chr17:79139306-79156964	0	0	0	0	0	0	1.11709	1.01753	1.21163	no	no	no
ENSG00000244360	AB015752.1	chr8:91608191-91608387	5.86256	0	0	-3.40282e+38	-3.40282e+38	0	1	0.580479	1.33578	no	no	no
ENSG00000254180	AB015752.3	chr8:91546838-91632298	0	0	0	0	0	0	1	1.06849	1.30785	no	no	no
ENSG00000253799	AB015752.4	chr8:91605031-91618293	0	0	0	0	0	0	1	1.06793	1.30989	no	no	no
ENSG00000228966	AB019438.63	chr14:106916021-106916980	0.229793	0.0590702	0.111069	-1.35845	-0.727025	0.631425	1	1	1	no	no	no
ENSG00000228757	AB019438.66	chr14:106892324-106892465	0	0	0	0	0	0	1	1	1	no	no	no
ENSG00000238275	AB019439.68	chr14:106743805-106744253	0	0	0	0	0	0	1	1	1	no	no	no
ENSG00000221180	AB019440.1	chr14:106663420-106663529	0	0	0	0	0	0	1	1	1	no	no	no
ENSG00000235506	AB019440.30	chr14:106636401-106637113	0	0	0	0	0	0	1	1	1	no	no	no
ENSG00000225200	AB019441.29	chr14:106444606-106445233	619.455	534.642	448.639	-0.147241	-0.322621	-0.17538	1.26061	1.07592	1.23565	no	no	no
ENSG00000183044	ABAT	chr16:8768421-8878432	14.2674	10.1818	1.63407	-0.337374	-2.1669	-1.82953	1.04854	0.000530643	0.00751173	no	yes	yes
ENSG00000254527	ABC11-48400900C8.1	chr8:12063267-12063898	0	0	0.39865	0	3.40282e+38	3.40282e+38	1	1	1	no	no	no
ENSG00000237215	ABC12-47043100G14.2	chr8:12147579-12153689	0	0	0	0	0	0	1.18428	1.07459	1.31495	no	no	no
ENSG00000205885	ABC12-49244600F4.3	chr12:7260647-7275097	8.00738	3.10157	4.41106	-0.948455	-0.596249	0.352206	0.434531	0.747462	1.07608	no	no	no
ENSG00000226210	ABC7-42389800N19.1	chr12:73724-91223	38.22	14.5548	35.671	-0.96544	-0.0690215	0.896418	0.113366	1.29685	0.129358	no	no	no
ENSG00000165029	ABCA1	chr9:107543282-107690518	8.09379	7.59157	15.4389	-0.0640593	0.645792	0.709852	1.32071	0.572147	0.503854	no	no	no
ENSG00000154263	ABCA10	chr17:67143354-67240987	7.21615	1.74922	0.614056	-1.41715	0	0	0.000955297	1	1	yes	no	no
ENSG00000251595	ABCA11P	chr4:419561-421671	1.43273	0.0166209	1.24333	-4.45668	-0.14179	4.31489	0	1.30254	1.96758e-14	yes	no	yes
ENSG00000144452	ABCA12	chr2:215796265-216003151	0	0.0963002	0.0222188	3.40282e+38	3.40282e+38	-1.46653	0.180702	0.305208	0.345513	no	no	no
ENSG00000179869	ABCA13	chr7:48211054-48687092	0.336551	0.419345	0.0916205	0.219943	-1.3011	-1.52104	1.26486	0.273154	0.383603	no	no	no
ENSG00000238098	ABCA17P	chr16:2389150-2476700	0.0535654	0	0.255061	-3.40282e+38	1.5606	3.40282e+38	0.452282	0.515931	0.444946	no	no	no
ENSG00000107331	ABCA2	chr9:139901685-139923374	19.5813	7.72376	36.793	-0.930273	0	0	1.3493	1	1	no	no	no
ENSG00000167972	ABCA3	chr16:2325876-2390747	1.15369	0.948028	1.82751	-0.196339	0.459987	0.656326	1.23978	0.942838	0.714855	no	no	no
ENSG00000198691	ABCA4	chr1:94458390-94586688	0.323756	0.31587	0.392973	-0.0246581	0.193751	0.21841	1.34957	1.2746	1.23699	no	no	no
ENSG00000154265	ABCA5	chr17:67240575-67323323	4.5766	3.29962	1.2119	-0.327149	0	0	1.01225	1	1	no	no	no
ENSG00000154262	ABCA6	chr17:67074846-67138015	3.4634	1.56807	0.92598	-0.792407	-1.31915	-0.526745	0.520065	0.175579	0.918119	no	no	no
ENSG00000064687	ABCA7	chr19:1040101-1065571	19.0444	8.05498	18.9573	-0.860482	-0.00458338	0.855898	0.0319661	1.35285	0.0511792	no	no	no
ENSG00000141338	ABCA8	chr17:66863432-66951533	11.9607	5.38669	1.00707	-0.7977	-2.47459	-1.67689	0.280983	1.20311e-06	0.00442357	no	yes	yes
ENSG00000154258	ABCA9	chr17:66970628-67057136	1.55373	0.180331	0.508907	-2.15362	-1.11615	1.03747	0.000397458	0.153826	0.30746	yes	no	no
ENSG00000231749	ABCA9-AS1	chr17:67000854-67014464	0	0	0	0	0	0	1.18829	1.07778	1.22752	no	no	no
ENSG00000085563	ABCB1	chr7:87132947-87342611	63.0687	22.4257	3.14353	-1.03402	-2.99888	-1.96486	0.00213021	0	8.42967e-09	yes	yes	yes
ENSG00000135776	ABCB10	chr1:229652328-229694442	11.0491	14.9456	7.68163	0.302071	-0.363518	-0.665588	1.0539	0.973026	0.505443	no	no	no
ENSG00000073734	ABCB11	chr2:169779447-169887832	2.08491	0.632124	0.31242	-1.19339	-1.89813	-0.704738	0.257908	0.0169884	0.742304	no	no	no
ENSG00000005471	ABCB4	chr7:87031012-87109751	1.61405	0.575234	0.973632	-1.03172	-0.505467	0.526256	0.41359	0.92201	0.701777	no	no	no
ENSG00000004846	ABCB5	chr7:20654829-20816658	0.585691	0.789568	0.899942	0.298694	0.429539	0.130844	1.12884	0.949806	1.27881	no	no	no
ENSG00000115657	ABCB6	chr2:220074489-220083712	23.5835	7.25289	22.3375	-1.17915	-0.0542835	1.12487	0.0272966	1.31202	0.0260271	no	no	no
ENSG00000197150	ABCB8	chr7:150725509-150744869	20.2774	12.2077	15.5559	-0.507444	-0.265068	0.242376	0.306686	0.756376	0.890712	no	no	no
ENSG00000150967	ABCB9	chr12:123405497-123466196	3.39496	5.12633	8.45567	0.412099	0.912546	0.500447	0.750574	0.108977	0.470146	no	no	no
ENSG00000103222	ABCC1	chr16:16043433-16236931	9.85648	12.9805	21.5782	0.275318	0.783553	0.508236	0.902995	0.082038	0.386078	no	no	no
ENSG00000124574	ABCC10	chr6:43395103-43418168	15.199	9.85711	15.5302	0	0	0	1	1	1	no	no	no
ENSG00000121270	ABCC11	chr16:48200820-48281479	0.0389778	0.0352744	0.03917	0	0	0.104754	1	1	1.33738	no	no	no
ENSG00000140798	ABCC12	chr16:48116883-48189929	0	0	0	0	0	0	1	1	1	no	no	no
ENSG00000243064	ABCC13	chr21:15646119-15735075	1.11299	0.584555	0.00875468	-0.643951	-4.84521	-4.20126	0.758423	1.20312	1.23064	no	no	no
ENSG00000023839	ABCC2	chr10:101542488-101611949	0.265377	0.0895433	0.121145	-1.08643	-0.784162	0.302267	0.651558	0.907013	1.24165	no	no	no
ENSG00000108846	ABCC3	chr17:48712137-48769063	311.42	119.083	72.562	-0.961321	-1.4567	-0.495381	0.0027935	2.07582e-09	0.342214	yes	yes	no
ENSG00000125257	ABCC4	chr13:95672082-95953687	6.62223	8.77973	3.18616	0.282013	-0.731617	-1.01363	0.980176	0.391595	0.101572	no	no	no
ENSG00000114770	ABCC5	chr3:183637721-183735803	30.2552	14.5192	21.4938	-0.734197	-0.341904	0.392294	0.20124	0.735682	0.641781	no	no	no
ENSG00000091262	ABCC6	chr16:16243421-16317351	6.57178	3.25811	2.99341	-0.701638	-0.786372	-0.0847343	0.502832	0.475	1.30636	no	no	no
ENSG00000255277	ABCC6P2	chr16:14914648-14918563	12.9147	6.93351	1.43585	-0.621999	-2.19661	-1.57461	0.889818	0.0430644	0.305332	no	no	no
ENSG00000006071	ABCC8	chr11:17414431-17498449	3.05932	1.36113	0.912901	0	-1.20932	0	1	0.0436119	1	no	no	no
ENSG00000069431	ABCC9	chr12:21950334-22094336	0.330321	1.52816	3.93225	1.53176	2.4769	0.945144	0.0305429	2.90797e-05	0.200022	no	yes	no
ENSG00000215151	ABCD1P2	chr10:38894548-38898740	0	0	0.029751	0	3.40282e+38	3.40282e+38	1	1	1	no	no	no
ENSG00000225293	ABCD1P4	chr22:16868419-16871613	0	0.115357	0	3.40282e+38	0	-3.40282e+38	1	1	1	no	no	no
ENSG00000173208	ABCD2	chr12:39943834-40013553	0.375515	0.651104	0.123012	0.550372	-1.11602	-1.66639	1.03663	0.596304	0.260441	no	no	no
ENSG00000117528	ABCD3	chr1:94883932-94984222	37.9107	44.1819	11.4271	0.153084	-1.19925	-1.35233	1.178	0.00935198	0.00194418	no	yes	yes
ENSG00000119688	ABCD4	chr14:74752125-74769759	54.485	23.9175	61.9514	-0.823313	0.128425	0.951738	0.0195173	1.17665	0.012308	no	no	no
ENSG00000164163	ABCE1	chr4:146019083-146050331	8.39081	23.5556	11.9116	0	0	-0.681847	1	1	0.506061	no	no	no
ENSG00000204574	ABCF1	chr6:30539152-30564956	63.7353	39.4234	55.6158	-0.480379	-0.136271	0.344108	0.571951	1.20458	0.777463	no	no	no
ENSG00000033050	ABCF2	chr7:150904922-150924316	27.9672	20.0116	18.1025	-0.334718	-0.43498	-0.100261	0.902249	0.741873	1.27028	no	no	no
ENSG00000161204	ABCF3	chr3:183903810-183911800	55.029	39.249	52.1472	0	0	0	1	1	1	no	no	no
ENSG00000118777	ABCG2	chr4:89011415-89152474	13.8897	2.61411	4.04372	-1.67022	-1.23398	0.436241	0.0132207	0.193793	1.03631	no	no	no
ENSG00000172350	ABCG4	chr11:119019721-119033360	0.225016	0.077563	0.358113	-1.06508	0.46468	1.52976	0.513393	1.08463	0.318682	no	no	no
ENSG00000138075	ABCG5	chr2:44039610-44066004	0.0215924	0.254508	0.83374	2.46699	3.65358	1.18659	0.236801	0.017094	0.174549	no	no	no
ENSG00000143921	ABCG8	chr2:44066102-44105605	0.317311	0.635764	0.672542	0.694945	0.751183	0.0562381	0.975043	0.924198	1.34036	no	no	no
ENSG00000143994	ABHD1	chr2:27346681-27353680	0.660923	0.172547	0.360254	-1.34297	-0.606828	0.736141	0.681928	1.14135	1.00881	no	no	no
ENSG00000144827	ABHD10	chr3:111697856-111712210	17.0324	26.3801	13.7403	0.437491	-0.214789	-0.65228	0.700216	1.14751	0.435953	no	no	no
ENSG00000106077	ABHD11	chr7:73150423-73153197	103.266	62.7193	105.546	-0.498643	0.0218351	0.520478	0.362496	1.33501	0.305936	no	no	no
ENSG00000225969	ABHD11-AS1	chr7:73149367-73150384	52.4923	24.8735	16.5871	-0.746865	-1.15204	-0.405174	0.709694	0.407155	1.10976	no	no	no
ENSG00000214738	ABHD11-AS2	chr7:73150727-73152026	66.7827	11.8681	32.9233	-1.72759	-0.707265	1.02032	0.20865	0.859176	0.626248	no	no	no
ENSG00000100997	ABHD12	chr20:25275378-25371619	51.6641	41.8388	54.3833	-0.210938	0.0512941	0.262233	1.13708	1.32153	1.06317	no	no	no
ENSG00000131969	ABHD12B	chr14:51338877-51371688	2.51524	6.15119	15.335	0.894275	1.80777	0.913494	0.414818	0.0032184	0.21047	no	yes	no
ENSG00000139826	ABHD13	chr13:108870726-108886603	3.75559	5.13377	3.62394	0.312594	-0.0356858	-0.34828	1.13853	1.34268	1.09234	no	no	no
ENSG00000248487	ABHD14A	chr3:52005441-52015212	9.60138	10.5845	7.18324	0.0974842	-0.290157	-0.387641	1.3091	1.17435	1.05925	no	no	no
ENSG00000114779	ABHD14B	chr3:52002525-52017425	103.665	69.3983	38.0327	-0.401302	-1.00272	-0.601417	0.693898	0.0374972	0.393323	no	no	no
ENSG00000168792	ABHD15	chr17:27887690-27894042	8.17315	6.59476	4.05514	-0.214578	-0.700868	-0.486289	1.22399	0.696	0.961098	no	no	no
ENSG00000204427	ABHD16A	chr6:31654725-31671221	57.073	43.0218	52.8755	-0.282625	-0.0763908	0.206235	0.80231	1.25396	1.00166	no	no	no
ENSG00000183260	ABHD16B	chr20:62492565-62494341	3.18626	1.69731	3.75004	-0.629803	0.16292	0.792723	0.95445	1.28628	0.769839	no	no	no
ENSG00000140526	ABHD2	chr15:89631404-89745591	20.3557	37.7077	31.1339	0.616505	0.424939	-0.191566	0.605451	0.913411	1.21961	no	no	no
ENSG00000158201	ABHD3	chr18:19230857-19284766	70.3051	44.4882	31.0809	-0.457621	-0.816253	-0.358632	0.864433	0.442318	1.02011	no	no	no
ENSG00000100439	ABHD4	chr14:23067145-23081265	29.5934	18.331	23.4426	-0.478956	-0.232996	0.24596	0.959887	1.21625	1.14525	no	no	no
ENSG00000011198	ABHD5	chr3:43731604-43775863	16.6253	20.5205	9.02262	0.210499	-0.611192	-0.821692	1.20204	0.720241	0.488877	no	no	no
ENSG00000163686	ABHD6	chr3:58223232-58281420	9.41744	7.10201	4.6699	-0.282185	-0.701426	-0.419241	1.05071	0.454888	0.821683	no	no	no
ENSG00000127220	ABHD8	chr19:17402940-17414282	3.75928	3.03775	3.63096	-0.21311	-0.0347302	0.17838	1.24497	1.34404	1.26367	no	no	no
ENSG00000136754	ABI1	chr10:27035521-27150016	31.2431	44.6107	31.2159	0.356175	-0.000869494	-0.357044	0.726376	1.3537	0.623567	no	no	no
ENSG00000138443	ABI2	chr2:204192941-204301606	7.11802	12.1964	13.7058	0	0	0	1	1	1	no	no	no
ENSG00000108798	ABI3	chr17:47287588-47300587	10.3489	9.2795	6.71326	-0.109074	-0.432797	-0.323723	1.28969	0.960636	1.07979	no	no	no
ENSG00000154175	ABI3BP	chr3:100467999-100712359	34.1582	29.9189	18.6167	-0.132511	-0.606942	-0.47443	1.15551	0.191954	0.436112	no	no	no
ENSG00000097007	ABL1	chr9:133589267-133763062	20.6321	25.3316	20.9819	0.205202	0.0168099	-0.188392	1.14161	1.3465	1.14847	no	no	no
ENSG00000143322	ABL2	chr1:179068461-179198819	2.29953	8.35403	11.3932	1.29004	1.60031	0.310269	0.00687618	0.000137303	0.757046	yes	yes	no
ENSG00000099204	ABLIM1	chr10:116190871-116444414	35.749	42.8378	15.4851	0	0	-1.01754	1	1	0.000629908	no	no	yes
ENSG00000163995	ABLIM2	chr4:7967038-8160559	6.79933	3.92549	10.2601	-0.549333	0.411436	0.960769	0.569236	0.705815	0.0438446	no	no	no
ENSG00000173210	ABLIM3	chr5:148521045-148640105	5.26662	6.40623	16.605	0.195883	1.14831	0.952432	1.14087	0.0145043	0.0202109	no	no	no
ENSG00000175164	ABO	chr9:136130106-136150617	40.577	10.2141	3.42436	-1.37944	-2.47229	-1.09285	0.0992417	0.000900326	0.407955	no	yes	no
ENSG00000002726	ABP1	chr7:150521714-150558592	186.104	123.583	41.2903	-0.409397	-1.50568	-1.09628	0.923033	0.0118	0.0818193	no	no	no
ENSG00000159842	ABR	chr17:906757-1090616	111.412	42.6585	32.1626	-0.960012	-1.24243	-0.282422	0.244616	0.0760587	1.03475	no	no	no
ENSG00000174429	ABRA	chr8:107771710-107782473	0.0218533	0	0.0810853	-3.40282e+38	1.31115	3.40282e+38	1	1	1	no	no	no
ENSG00000146109	ABT1	chr6:26597179-26600278	13.3134	12.8916	10.604	-0.0321909	-0.227539	-0.195348	1.34347	1.21	1.23485	no	no	no
ENSG00000250496	ABT1P1	chr4:99943461-99944279	0	0	0	0	0	0	1.1471	1.04604	1.29117	no	no	no
ENSG00000114626	ABTB1	chr3:127391777-127399768	52.1872	26.5557	54.5718	-0.675592	0.0446801	0.720272	0.11533	1.3009	0.0679638	no	no	no
ENSG00000166016	ABTB2	chr11:34172534-34379555	4.99471	3.22118	6.42232	-0.438631	0.251399	0.69003	0.89659	1.1489	0.53811	no	no	no
ENSG00000221486	AC000003.1	chr17:9974206-9974321	0	0	0	0	0	0	1.09899	1.00284	1.21763	no	no	no
ENSG00000221069	AC000029.1	chr22:23478806-23478897	0	0	0	0	0	0	1.10834	1.0023	1.21996	no	no	no
ENSG00000239800	AC000029.2	chr22:23474916-23475187	0	0	0	0	0	0	1.2068	1.09467	1.34474	no	no	no
ENSG00000224381	AC000035.3	chr22:29867929-29874059	0	0	0	0	0	0	1	1	1	no	no	no
ENSG00000225929	AC000036.4	chr22:51174252-51176567	0.0307147	0	0	-3.40282e+38	-3.40282e+38	0	1	1	1	no	no	no
ENSG00000099882	AC000036.5	chr22:51112842-51171726	1.40198	0.819358	0.847913	-0.53712	-0.502863	0.0342568	0.985969	1.01797	1.34559	no	no	no
ENSG00000242156	AC000041.8	chr22:29815143-29819182	829.904	611.743	88.5766	-0.304998	-2.23744	-1.93244	1.20987	0.0599255	0.140244	no	no	no
ENSG00000223584	AC000059.1	chr7:90261219-90261882	0	0	0	0	0	0	1.10132	1.00481	1.22311	no	no	no
ENSG00000225007	AC000067.1	chr22:19654545-19655078	0	0	0.586829	0	3.40282e+38	3.40282e+38	1	1	1	no	no	no
ENSG00000185065	AC000068.5	chr22:19435415-19437628	0.440253	0.561009	0.00657947	0.242386	-4.2034	-4.44578	1.26713	2.69195e-10	9.33934e-13	no	yes	yes
ENSG00000230485	AC000077.2	chr22:19618272-19621097	0	0	0	0	0	0	1	1	1	no	no	no
ENSG00000232926	AC000078.5	chr22:19874811-19875493	0.0373373	0	0.121543	-3.40282e+38	1.18027	3.40282e+38	0	0.619884	0.519586	yes	no	no
ENSG00000248786	AC000079.1	chr22:19402954-19409368	0.102461	0	0.0887102	-3.40282e+38	-0.144109	3.40282e+38	0.415312	1.31479	0.402538	no	no	no
ENSG00000230194	AC000081.2	chr22:19225965-19226262	0	0	0	0	0	0	1.11619	1.01644	1.2381	no	no	no
ENSG00000235776	AC000089.3	chr22:19779816-19780614	22.411	39.1408	44.2747	0.557612	0.680862	0.123249	0.891163	0.729532	1.28834	no	no	no
ENSG00000244296	AC000092.1	chr22:19353287-19353567	0	0	0	0	0	0	1.15458	1.05306	1.33549	no	no	no
ENSG00000228287	AC000093.3	chr22:19696896-19702318	0	0	0	0	0	0	1.11307	1.01464	1.23307	no	no	no
ENSG00000233471	AC000094.3	chr22:19245042-19246329	0	0	0	0	0	0	1.19202	1.08037	1.23077	no	no	no
ENSG00000241527	AC000095.8	chr22:19019076-19022077	0	0	0.039934	0	3.40282e+38	3.40282e+38	1	1	1	no	no	no
ENSG00000236340	AC000099.1	chr7:126855180-126869975	0	0	0	0	0	0	1.17935	1.0697	1.32997	no	no	no
ENSG00000236105	AC000110.1	chr7:126935673-126936257	68.4958	101.3	37.1038	0.391309	-0.613054	-1.00436	1.03766	0.803827	0.397473	no	no	no
ENSG00000232661	AC000111.3	chr7:117200786-117204730	0	0	0	0	0	0	1.18614	1.07644	1.23266	no	no	no
ENSG00000237974	AC000111.4	chr7:117127790-117127983	0	0	0	0	0	0	1.18244	1.07492	1.31577	no	no	no
ENSG00000234001	AC000111.5	chr7:117226260-117226470	0	0	0	0	0	0	1.18867	1.08104	1.32524	no	no	no
ENSG00000083622	AC000111.6	chr7:117244844-117287469	0	0	0	0	0	0	1.12718	1.02528	1.06092	no	no	no
ENSG00000243107	AC000120.7	chr7:91829327-91836171	0.704426	0.0866732	1.02146	-2.09524	0.371602	2.46684	0.255182	1.19455	0.105558	no	no	no
ENSG00000240720	AC000120.8	chr7:91741472-91808845	0.0531958	0.0243358	0.0820343	-0.782033	0.433158	1.21519	1.09897	1.22792	0.819888	no	no	no
ENSG00000224138	AC000123.4	chr7:126990181-126991577	0	0.258599	0.290695	3.40282e+38	3.40282e+38	0.116995	0.511582	0.494541	1.33179	no	no	no
ENSG00000226770	AC000124.1	chr7:127116936-127125858	0	0	0	0	0	0	1	1	1	no	no	no
ENSG00000230820	AC000362.1	chr7:126621020-126621832	0	0	0	0	0	0	1.11504	1.01548	1.22806	no	no	no
ENSG00000230206	AC000364.1	chr7:126720746-126730972	0	0	0	0	0	0	1.1162	1.01727	1.23812	no	no	no
ENSG00000224981	AC000367.1	chr7:126508820-126510586	0	0	0.00790137	0	3.40282e+38	3.40282e+38	1.11738	0	0	no	yes	yes
ENSG00000241921	AC000370.2	chr7:126019023-126064239	0	0	0	0	0	0	1	1	1	no	no	no
ENSG00000227249	AC000374.1	chr7:126151188-126152933	0	0	0.0195759	0	3.40282e+38	3.40282e+38	1.12132	0	0	no	yes	yes
ENSG00000184319	AC002055.4	chr22:51195375-51239737	6.51832	10.569	16.3358	0.48331	0.918743	0.435434	0.779218	0.19734	0.832309	no	no	no
ENSG00000213683	AC002056.3	chr22:51193095-51193862	23.8485	19.5571	28.8917	-0.198384	0.191832	0.390217	1.21869	1.21955	0.992391	no	no	no
ENSG00000254499	AC002056.5	chr22:51179020-51181948	0	0	0	0	0	0	1.16446	1.06626	1.30893	no	no	no
ENSG00000227646	AC002064.3	chr7:89511666-89840949	0	0.0377909	0.0402146	3.40282e+38	3.40282e+38	0.0621623	0	0	0.495304	yes	yes	no
ENSG00000234459	AC002064.4	chr7:89895347-89899530	0	0	0	0	0	0	1.18978	1.07913	1.32553	no	no	no
ENSG00000225498	AC002064.5	chr7:89941809-89951906	0	0	0	0	0	0	1	1	1	no	no	no
ENSG00000237813	AC002066.1	chr7:115878311-116139600	0.115162	0.146649	0.115873	0.241707	0.00615587	-0.235551	1.26939	1.35423	1.30169	no	no	no
ENSG00000216076	AC002066.1	chr7:115985908-115985998	0	0	0	0	0	0	1.11036	1.01152	1.26468	no	no	no
ENSG00000228928	AC002069.5	chr7:88194107-88195596	0.513807	0.250616	0.509336	-0.717926	-0.00874072	0.709185	1.0066	1.35414	1.0065	no	no	no
ENSG00000235639	AC002069.6	chr7:88141343-88142502	0	0	0	0	0	0	1	1	1	no	no	no
ENSG00000225701	AC002069.7	chr7:88078102-88078332	0	0	0	0	0	0	1	1	1	no	no	no
ENSG00000222647	AC002070.1	chr12:120018596-120018700	0	0	0	0	0	0	1.10199	1.00627	1.22511	no	no	no
ENSG00000242313	AC002073.1	chr22:31611704-31611793	0	0	0	0	0	0	1.20024	1.08251	1.33306	no	no	no
ENSG00000225898	AC002075.3	chr7:93407150-93407826	0	0	0	0	0	0	1.12189	1.02176	1.21666	no	no	no
ENSG00000237729	AC002075.4	chr7:93299137-93299389	6.93058	14.8035	11.6832	0.758922	0.522207	-0.236715	1.01448	1.15298	1.27606	no	no	no
ENSG00000234695	AC002076.10	chr7:93520224-93522913	0	0	0	0	0	0	1.1804	1.07885	1.32311	no	no	no
ENSG00000213483	AC002076.9	chr7:93474100-93474643	0	0	0	0	0	0	1.10458	1.00748	1.25773	no	no	no
ENSG00000255604	AC002094.1	chr17:26694296-26700110	0.4197	0.735923	1.0607	0	0	0	1	1	1	no	no	no
ENSG00000224910	AC002115.5	chr19:36088808-36092403	0	0	0	0	0	0	1	1	1	no	no	no
ENSG00000089336	AC002115.6	chr19:36103664-36116251	1.82096	0.684888	1.11885	-0.977865	-0.487065	0.4908	0.632735	1.0332	1.08901	no	no	no
ENSG00000226510	AC002115.7	chr19:36158849-36164193	0	0	0.2853	0	3.40282e+38	3.40282e+38	1	1	1	no	no	no
ENSG00000248101	AC002116.5	chr19:36499539-36505137	1.33887	0.248565	0.63726	-1.68387	-0.742402	0.941472	0.396507	0.949026	0.848148	no	no	no
ENSG00000224505	AC002117.1	chr17:43227984-43236822	0	0	0	0	0	0	1.11983	1.02006	1.21089	no	no	no
ENSG00000227979	AC002127.2	chr7:88378783-88379008	0	0	0	0	0	0	1	1	1	no	no	no
ENSG00000233420	AC002127.4	chr7:88339944-88386039	0	0	0	0	0	0	1	1	1	no	no	no
ENSG00000235560	AC002310.1	chr16:30546393-30548465	2.67749	3.03347	2.18008	0.124828	-0.20552	-0.330349	1.31026	1.27443	1.20089	no	no	no
ENSG00000245600	AC002310.2	chr16:30538238-30541977	2.4692	1.63272	0.842234	-0.41365	-1.07559	-0.661942	1.13866	0.573422	0.954838	no	no	no
ENSG00000239791	AC002310.7	chr16:30583570-30595181	0.113796	0	0.0792878	-3.40282e+38	-0.361327	3.40282e+38	0.509065	1.26302	0.516208	no	no	no
ENSG00000226120	AC002314.2	chr19:36198271-36199158	0.113438	0	0	-3.40282e+38	-3.40282e+38	0	0.0102113	0.0102088	1.21623	no	no	no
ENSG00000241762	AC002314.3	chr19:36195460-36204444	0	0	0	0	0	0	1.19352	1.0837	1.34724	no	no	no
ENSG00000236481	AC002331.1	chr16:26596075-26606134	0	0.68298	0.537296	3.40282e+38	3.40282e+38	-0.239916	1	0.585131	1.30941	no	no	no
ENSG00000221481	AC002331.1	chr16:26658198-26658270	0	0	0	0	0	0	1	1	1	no	no	no
ENSG00000205351	AC002347.2	chr17:10698229-10707354	36.8215	22.8342	5.49714	-0.477821	-1.90185	-1.42403	0.905904	0.0191302	0.158608	no	no	no
ENSG00000227863	AC002383.2	chr7:89073285-89123576	0	0	0	0	0	0	1	1	1	no	no	no
ENSG00000230941	AC002386.1	chr7:108962376-108966372	0	0	0	0	0	0	1	1	1	no	no	no
ENSG00000225872	AC002398.5	chr19:36279777-36288787	0.0570574	0	0.0844407	-3.40282e+38	0.39199	3.40282e+38	1	1	1	no	no	no
ENSG00000236472	AC002401.1	chr17:48212950-48223541	0	0	0	0	0	0	1.18374	1.0698	1.32689	no	no	no
ENSG00000231153	AC002429.4	chr7:94647718-94647866	0	0	0	0	0	0	1.18736	1.0159	1.22908	no	no	no
ENSG00000236197	AC002429.5	chr7:94784516-94843644	0.0382905	0	0	-3.40282e+38	-3.40282e+38	0	0.526884	0.526861	1.33031	no	no	no
ENSG00000231170	AC002451.3	chr7:95225993-95243031	0.270701	1.60272	0.923819	1.77844	1.2275	-0.550939	0.488148	0.768235	1.15049	no	no	no
ENSG00000237819	AC002454.1	chr7:92465796-92546501	0	0	2.23883	0	3.40282e+38	3.40282e+38	1.18322	0.20123	0.201251	no	no	no
ENSG00000223969	AC002456.2	chr7:90219932-90226667	0	0	0	0	0	0	1.11865	1.01915	1.21253	no	no	no
ENSG00000226254	AC002458.1	chr7:90736688-90737108	0	0	0	0	0	0	1.1225	1.02164	1.21437	no	no	no
ENSG00000223646	AC002463.3	chr7:112262432-112348135	0	0	0	0	0	0	1	1	1	no	no	no
ENSG00000241162	AC002464.1	chr6:110761274-110761506	0	0	0	0	0	0	1	1.09338	1.34964	no	no	no
ENSG00000238202	AC002465.2	chr7:116940914-116962290	0	0	0	0	0	0	1.20416	1.07276	1.31254	no	no	no
ENSG00000241292	AC002467.5	chr7:107383246-107384360	0	0	0	0	0	0	1.19222	1.08356	1.34863	no	no	no
ENSG00000241764	AC002467.7	chr7:107383261-107385026	10.0256	3.036	7.40159	-1.1946	-0.303452	0.891152	0.316116	1.10537	0.524257	no	no	no
ENSG00000239266	AC002470.1	chr22:21300932-21301002	0	0	0	0	0	0	1.20845	1.0884	1.31823	no	no	no
ENSG00000226872	AC002472.11	chr22:21385645-21398258	0	0	0	0	0	0	1.11995	1.02054	1.21455	no	no	no
ENSG00000187905	AC002472.13	chr22:21400248-21418457	0.0161046	0	0	-3.40282e+38	-3.40282e+38	0	1	1	1	no	no	no
ENSG00000249680	AC002472.14	chr22:21419748-21424386	0	0	0	0	0	0	1	1	1	no	no	no
ENSG00000161149	AC002472.8	chr22:21357183-21368581	2.19755	0.468388	0.538732	-1.5458	-1.40588	0.13992	0.425286	0.362918	1.30744	no	no	no
ENSG00000230513	AC002472.9	chr22:21356174-21364631	6.33204	1.98346	0.722677	-1.16078	-2.17042	-1.00963	0.183873	0.000563904	0.428796	no	yes	no
ENSG00000238033	AC002480.2	chr7:22689578-22705152	0	0	0	0	0	0	1.18262	1.07518	1.31248	no	no	no
ENSG00000232759	AC002480.3	chr7:22602955-22613615	0.167677	0.240784	0.47025	0.361862	1.03122	0.669363	1.22279	0.743055	1.00869	no	no	no
ENSG00000232949	AC002480.4	chr7:22629323-22631241	0.291403	0	0.201317	-3.40282e+38	-0.369826	3.40282e+38	0.514131	1.25874	0.514054	no	no	no
ENSG00000225541	AC002480.5	chr7:22611225-22701411	0.155762	0	0.247016	-3.40282e+38	0.461121	3.40282e+38	0.471555	1.19372	0.414839	no	no	no
ENSG00000235058	AC002481.5	chr3:50378536-50383128	0	0	1.25645	0	3.40282e+38	3.40282e+38	1.18136	0.52776	0.527783	no	no	no
ENSG00000221281	AC002485.1	chr6:67069317-67069392	0	0	0	0	0	0	1	1	1	no	no	no
ENSG00000231525	AC002486.2	chr7:20628612-20629708	0.15783	0.359583	0.221306	0.823424	0.338025	-0.485398	1	1	1	no	no	no
ENSG00000223866	AC002486.3	chr7:20681180-20681571	0	0	0	0	0	0	1.1011	1.00453	1.21236	no	no	no
ENSG00000205786	AC002511.1	chr19:35896508-35907742	0.053665	0.0173739	0.0132974	-1.12779	-1.3952	-0.267403	0.731335	0.78404	1	no	no	no
ENSG00000205188	AC002511.1	chr19:35897486-35900395	0	0.310877	0	3.40282e+38	0	-3.40282e+38	0.510871	1.03079	1	no	no	no
ENSG00000233214	AC002511.2	chr19:35914963-35915554	4.22507	1.37636	0.35496	-1.1216	-2.47679	-1.35519	0.683973	0.0958472	0.585176	no	no	no
ENSG00000232680	AC002511.3	chr19:35923858-35924720	1.63924	2.3776	0	0.371862	-3.40282e+38	-3.40282e+38	1.22839	1	0.399351	no	no	no
ENSG00000255755	AC002519.1	chr16:31817281-31817353	0	0	0	0	0	0	1	1	1	no	no	no
ENSG00000230258	AC002539.1	chr17:68013464-68125000	0	0	0	0	0	0	1.11437	1	1.23802	no	no	no
ENSG00000227532	AC002542.2	chr7:116827601-116827794	0	0	0	0	0	0	1.11273	1.02097	1.23619	no	no	no
ENSG00000235945	AC002543.2	chr7:116513507-116516430	0.122	0	0.038703	-3.40282e+38	-1.14811	3.40282e+38	0.450256	0.84066	0.51533	no	no	no
ENSG00000227782	AC002553.1	chr17:15943504-15943994	0	0	0	0	0	0	1.11212	1.01405	1.23601	no	no	no
ENSG00000243686	AC002553.2	chr17:15947934-15948271	2.54465	0.10435	0.656929	-3.194	-1.35417	1.83983	0.000206304	0.679285	0.213646	yes	no	no
ENSG00000233979	AC002553.4	chr17:15987355-15987695	0	0	0	0	0	0	1.18885	1.081	1.32536	no	no	no
ENSG00000221016	AC002558.1	chr17:45195867-45195957	0	0	0	0	0	0	1.10813	1.01075	1.2621	no	no	no
ENSG00000221259	AC002978.1	chr12:111511771-111511893	0	0	0	0	0	0	1.09767	1.00209	1	no	no	no
ENSG00000221386	AC002979.1	chr12:111740603-111740703	0	0	0	0	0	0	1.09953	1.00337	1	no	no	no
ENSG00000196861	AC002994.1	chr17:59667893-59668541	1.06632	0	0	-3.40282e+38	-3.40282e+38	0	0.400712	0.400685	1.25041	no	no	no
ENSG00000249233	AC003006.1	chr19:58208734-58220562	0.583329	0.527266	0.523717	-0.101046	-0.1078	-0.00675389	1.30916	1.30791	1.35396	no	no	no
ENSG00000248594	AC003029.1	chr12:112277570-112279211	8.59709	2.28126	12.6874	-1.32669	0.389188	1.71588	0.443727	1.13418	0.178487	no	no	no
ENSG00000226469	AC003029.4	chr12:112364821-112366821	0.156194	0.0729016	0.115444	-0.76199	-0.302318	0.459672	1	1	1	no	no	no
ENSG00000237411	AC003043.2	chr17:42396995-42397584	3.68535	0	7.9863	-3.40282e+38	0.773363	3.40282e+38	0.333643	0.879005	0.240584	no	no	no
ENSG00000214684	AC003045.1	chr7:117080035-117080834	0	0	0	0	0	0	1	1	1	no	no	no
ENSG00000227517	AC003051.1	chr17:67590925-67624492	0	0	0	0	0	0	1	1	1	no	no	no
ENSG00000237773	AC003075.4	chr7:17319457-17338981	2.70577	0.870181	0.695978	-1.13444	-1.35782	-0.223384	0.683602	0.488888	1.2804	no	no	no
ENSG00000225572	AC003077.1	chr7:111448571-111461829	0	0	0.0319035	0	3.40282e+38	3.40282e+38	1.11756	0.509368	0.509392	no	no	no
ENSG00000203505	AC003079.1	chr7:95159501-95159787	0	0	0	0	0	0	1.14377	1.03	1	no	no	no
ENSG00000234358	AC003080.4	chr7:111611276-111612043	0	0	0.109692	0	3.40282e+38	3.40282e+38	1.18961	0.513069	0.513092	no	no	no
ENSG00000234826	AC003084.2	chr7:117638911-117644099	0	0	0	0	0	0	1	1	1	no	no	no
ENSG00000231328	AC003087.4	chr7:23850762-23851279	0	0	0	0	0	0	1.18682	1.01565	1.2265	no	no	no
ENSG00000226965	AC003088.1	chr7:110072295-110174811	0	0	0	0	0	0	1	1	1	no	no	no
ENSG00000223561	AC003090.1	chr7:25632970-25790614	0.826939	0.608198	0.942957	-0.307231	0.13129	0.438521	1.19557	1.29584	1.07959	no	no	no
ENSG00000236453	AC003092.1	chr7:93652144-93695973	0	0	0.529818	0	3.40282e+38	3.40282e+38	1	0.259216	0.259239	no	no	no
ENSG00000236938	AC003092.2	chr7:93701070-93706469	0	0	0	0	0	0	1	1	1	no	no	no
ENSG00000239931	AC003099.1	chr4:107924688-107924934	0	0	0	0	0	0	1.20582	1.09403	1.34422	no	no	no
ENSG00000241389	AC003099.2	chr4:107924375-107924683	0	0	0	0	0	0	1.19244	1.083	1.34898	no	no	no
ENSG00000239595	AC003101.1	chr17:29792560-29792854	0	0	0	0	0	0	1.2098	1.08918	1.34278	no	no	no
ENSG00000228768	AC003101.1	chr17:29898160-29902678	0	0	0	0	0	0	1	1	1	no	no	no
ENSG00000214921	AC003102.1	chr17:42325757-42327236	0.000929726	0	0	-3.40282e+38	-3.40282e+38	0	1	1	1	no	no	no
ENSG00000225445	AC003102.3	chr17:42384667-42392683	0	0	0	0	0	0	1.11823	1.01845	1.21599	no	no	no
ENSG00000236194	AC003104.1	chr17:40423351-40424701	0	0	0	0	0	0	1.17902	1.07174	1.33029	no	no	no
ENSG00000239601	AC003111.1	chr19:15418779-15419103	1.33659	0	0	0	0	0	1	1	1	no	no	no
ENSG00000240004	AC003111.2	chr19:15418446-15418645	0	0	2.42169	0	0	0	1	1	1	no	no	no
ENSG00000234634	AC003664.1	chr17:13202500-13210077	0	0	0	0	0	0	1	1	1	no	no	no
ENSG00000234494	AC003665.1	chr17:45975825-46018776	0.762041	1.15637	3.54125	0.417044	1.53623	1.11919	1.1171	0.183901	0.29709	no	no	no
ENSG00000221736	AC003681.1	chr22:30340197-30340285	0	0	0	0	0	0	1	1	1	no	no	no
ENSG00000251369	AC003682.1	chr19:58053207-58071207	0.191743	1.24883	0.262367	1.87381	0.31359	-1.56022	0.134613	1.2254	0.163053	no	no	no
ENSG00000240830	AC003950.1	chr17:55296495-55296557	0	0	0	0	0	0	1	1	1	no	no	no
ENSG00000225438	AC003958.1	chr17:39562763-39568027	0	0	0	0	0	0	1	1	1	no	no	no
ENSG00000234859	AC003958.2	chr17:39558667-39581301	0	0	0	0	0	0	1	1	1	no	no	no
ENSG00000233014	AC003958.5	chr17:39479678-39485797	0	0	0	0	0	0	1	1	1	no	no	no
ENSG00000108516	AC003958.6	chr17:39490883-39491985	0	0	0	0	0	0	1	1	1	no	no	no
ENSG00000250018	AC003963.1	chr17:43357851-43360435	0.660021	0.0782822	0.657601	-2.13195	-0.00367367	2.12828	0.190086	1.3539	0.184181	no	no	no
ENSG00000221418	AC003968.1	chr7:125680282-125680354	0	0	0	0	0	0	1	1	1	no	no	no
ENSG00000235139	AC003984.1	chr7:84161791-84213638	0	0	0	0	0	0	1	1	1	no	no	no
ENSG00000233824	AC003985.1	chr7:25360920-25366434	0	0	0	0	0	0	1	1	1	no	no	no
ENSG00000229533	AC003986.5	chr7:19183915-19185876	0	0	0	0	0	0	1	1	1	no	no	no
ENSG00000232821	AC003986.6	chr7:19152096-19153894	0	0	0.59987	0	3.40282e+38	3.40282e+38	1.18623	0.322219	0.322245	no	no	no
ENSG00000236536	AC003986.7	chr7:19159555-19161539	0	0	0	0	0	0	1	1	1	no	no	no
ENSG00000234223	AC003988.1	chr7:79875724-79941772	0	0	0	0	0	0	1	1	1	no	no	no
ENSG00000243621	AC003989.3	chr7:111034930-111035099	0	0	0	0	0	0	1.15658	1.08466	1.33795	no	no	no
ENSG00000227948	AC003989.4	chr7:111051374-111051939	0	0	0	0	0	0	1.11351	1.01414	1.23335	no	no	no
ENSG00000228113	AC003991.3	chr7:87861325-87921781	0.192825	1.02478	0	1.67045	-3.40282e+38	-3.40282e+38	1.35337	1.07818	0.217089	no	no	no
ENSG00000221558	AC004001.1	chr7:111710432-111710519	0	0	0	0	0	0	1.09638	1.00052	1.21778	no	no	no
ENSG00000228711	AC004006.2	chr7:82286350-82286727	0	0	0	0	0	0	1	1	1	no	no	no
ENSG00000224322	AC004009.3	chr7:27401461-27449557	0.0956112	0	0.0608437	-3.40282e+38	-0.451981	3.40282e+38	0.584783	1.25584	1	no	no	no
ENSG00000233942	AC004012.1	chr7:95101146-95103310	0.376207	0	0	-3.40282e+38	-3.40282e+38	0	1	1	1	no	no	no
ENSG00000229603	AC004014.3	chr7:108549509-108592723	0	0	0	0	0	0	1	1	1	no	no	no
ENSG00000227968	AC004014.4	chr7:108634087-108635086	3.99024	6.15911	4.84743	0.43408	0.194597	-0.239483	1.11751	1.27448	1.24452	no	no	no
ENSG00000238976	AC004016.1	chr7:24940430-24940524	0	0	0	0	0	0	1.202	1.09143	1.31784	no	no	no
ENSG00000234999	AC004016.2	chr7:24945753-24946213	0.332337	0	0.289424	-3.40282e+38	-0.138259	3.40282e+38	0.522879	1.32819	0.51106	no	no	no
ENSG00000228006	AC004017.1	chr19:58198293-58202072	1.32364	1.24351	0.71118	-0.0624461	-0.621215	-0.558769	1.33535	0.96108	1.01453	no	no	no
ENSG00000229492	AC004019.10	chr22:17897743-17898875	0	0	0	0	0	0	1.11581	1.01343	1.23914	no	no	no
ENSG00000236754	AC004019.13	chr22:18062922-18071958	0	0	0	0	0	0	1	1.07044	1.32663	no	no	no
ENSG00000237160	AC004022.7	chr7:94977557-94978545	0	0	0	0	0	0	1.18443	1.07023	1.32778	no	no	no
ENSG00000228751	AC004022.8	chr7:94979475-94980541	0	0	0	0	0	0	1.11068	1.01282	1.23401	no	no	no
ENSG00000242303	AC004034.1	chr16:2977662-2977734	0	0	0	0	0	0	1.20018	1.08246	1.33296	no	no	no
ENSG00000223442	AC004041.2	chr5:131966280-131999964	0.460337	0	0.551314	-3.40282e+38	0.180346	3.40282e+38	0.512814	1.31331	0.468477	no	no	no
ENSG00000251441	AC004049.2	chr4:113277290-113280900	0.296854	0.223816	0.495316	-0.282413	0.511957	0.79437	1.24856	1.10178	0.875113	no	no	no
ENSG00000248697	AC004049.3	chr4:113377079-113378941	8.51174	8.37719	7.39134	-0.0159333	-0.141138	-0.125204	1.35066	1.28696	1.29433	no	no	no
ENSG00000246774	AC004051.2	chr4:110224190-110237291	0	0	0	0	0	0	1	1	1	no	no	no
ENSG00000245384	AC004053.1	chr4:105412121-105618749	0	0	0	0	0	0	1.16046	1.05317	1.28842	no	no	no
ENSG00000248984	AC004054.1	chr4:92029173-92033941	0	0	0	0	0	0	1.15855	1.05596	1.28599	no	no	no
ENSG00000196656	AC004057.1	chr4:114135136-114138326	828.215	612.56	484.965	-0.301625	-0.535196	-0.233571	1.03658	0.581917	1.11859	no	no	no
ENSG00000251483	AC004062.1	chr4:111866267-111866955	0	0.753063	0.17514	3.40282e+38	3.40282e+38	-1.45856	1	1	1	no	no	no
ENSG00000251312	AC004062.2	chr4:111984702-111985392	0	0	0	0	0	0	1	1	1	no	no	no
ENSG00000250670	AC004063.1	chr4:105478116-105490034	0	0	0	0	0	0	1.14818	1.04565	1.29069	no	no	no
ENSG00000249264	AC004066.1	chr4:106405854-106407237	31.0358	35.2286	30.788	0.126717	-0.00801388	-0.134731	1.28101	1.35325	1.27291	no	no	no
ENSG00000216425	AC004066.2	chr4:106447752-106448554	0	0.0753246	0.0704697	3.40282e+38	3.40282e+38	-0.0666244	1	1	1	no	no	no
ENSG00000250522	AC004066.3	chr4:106461346-106473512	0	0.252392	0	3.40282e+38	0	-3.40282e+38	1	1	1	no	no	no
ENSG00000249885	AC004066.5	chr4:106482747-106491395	0	0	0	0	0	0	1.14985	1.05419	1.29293	no	no	no
ENSG00000248785	AC004067.4	chr4:110594998-110595280	778.634	744.433	247.607	-0.0449186	-1.1457	-1.10078	1.33547	0.273878	0.292708	no	no	no
ENSG00000251473	AC004069.1	chr4:106024048-106025161	0	0.0762795	0	3.40282e+38	0	-3.40282e+38	0.514509	1.04391	0.514485	no	no	no
ENSG00000251259	AC004069.2	chr4:106058436-106061776	6.8227	6.37476	7.17574	-0.0679095	0.0504499	0.118359	1.33576	1.34201	1.31335	no	no	no
ENSG00000251586	AC004069.3	chr4:106092510-106099220	0	0	0	0	0	0	1	1.0441	1	no	no	no
ENSG00000243766	AC004080.1	chr7:27238193-27242441	9.33479	5.31282	2.87095	-0.563626	-1.17911	-0.61548	0.773233	0.23883	0.773506	no	no	no
ENSG00000253552	AC004080.12	chr7:27147395-27173921	3.81241	2.73133	3.08327	-0.333474	-0.212271	0.121203	1.10555	1.21657	1.2981	no	no	no
ENSG00000253769	AC004080.17	chr7:27241648-27246878	10.3046	4.44341	2.86785	-0.841171	-1.27903	-0.437859	0.526581	0.238502	1.05022	no	no	no
ENSG00000242587	AC004112.1	chr7:112015557-112015625	0	0	0	0	0	0	1.19686	1.08226	1.3348	no	no	no
ENSG00000244448	AC004112.2	chr7:112014305-112014373	0	0	0	0	0	0	1.15573	1.05266	1.33745	no	no	no
ENSG00000226851	AC004112.4	chr7:111968243-112049678	0	0	0	0	0	0	1.1206	1.02062	1.21477	no	no	no
ENSG00000232922	AC004112.5	chr7:112013787-112014305	0	0	0	0	0	0	1.19088	1.07588	1.23232	no	no	no
ENSG00000230999	AC004112.6	chr7:112012701-112013784	0	0	0	0	0	0	1.11478	1.01514	1.22953	no	no	no
ENSG00000236232	AC004112.7	chr7:112014378-112015484	0	0	0	0	0	0	1.17908	1.0718	1.32966	no	no	no
ENSG00000234406	AC004129.7	chr7:25225241-25228343	0	0	0	0	0	0	1	1	1	no	no	no
ENSG00000234922	AC004129.8	chr7:25305542-25305909	0	0	0	0	0	0	1	1	1	no	no	no
ENSG00000213798	AC004129.9	chr7:25251788-25252584	0	0	0	0	0	0	1	1	1	no	no	no
ENSG00000241795	AC004142.1	chr7:110725458-110725531	0	0	0	0	0	0	1.19342	1.08363	1.3471	no	no	no
ENSG00000215099	AC004148.1	chr17:5328468-5336196	5.88703	0.727967	5.6349	-2.09025	-0.043773	2.04648	0.0576183	1.34123	0.0601312	no	no	no
ENSG00000230853	AC004159.1	chr7:79725915-79726531	0	0	0	0	0	0	1	1	1	no	no	no
ENSG00000230435	AC004160.4	chr7:11446581-11453705	0.392631	0	0.316696	-3.40282e+38	-0.214929	3.40282e+38	0.488289	1.30029	0.475238	no	no	no
ENSG00000232199	AC004161.4	chr7:109638490-109639681	0	0	0	0	0	0	1	1	1	no	no	no
ENSG00000184616	AC004166.6	chr7:74320405-74331163	0.0145461	0.0511153	0.0214978	1.25676	0.390628	-0.866133	0.00425799	1.24105	1.00658	yes	no	no
ENSG00000244587	AC004222.1	chr17:29582820-29582889	0	0	0	0	0	0	1.15537	1.05379	1.33753	no	no	no
ENSG00000224113	AC004223.1	chr17:33332274-33333756	3.07227	2.54986	2.62134	-0.186377	-0.158729	0.0276483	1.27929	1.29231	1.34848	no	no	no
ENSG00000234477	AC004231.2	chr17:39077681-39132178	0.217884	0	0.105408	-3.40282e+38	-0.726121	3.40282e+38	0.488897	1.10779	0.513045	no	no	no
ENSG00000230612	AC004237.1	chr5:132024372-132057275	0	0	0	0	0	0	1.11396	1.01704	1.22861	no	no	no
ENSG00000227601	AC004240.2	chr7:117329766-117356025	1.01948	1.25722	0.40771	0.209609	-0.916492	-1.1261	1.29625	0.976098	0.820173	no	no	no
ENSG00000226593	AC004258.1	chr19:1276019-1279226	6.87457	8.0942	11.1845	0.163319	0.486697	0.323379	1.29132	1.0771	1.19029	no	no	no
ENSG00000239538	AC004381.1	chr16:20834763-20834856	0	0	0	0	0	0	1.2096	1.0893	1.34383	no	no	no
ENSG00000243937	AC004381.2	chr16:20733677-20733733	0	0	0	0	0	0	1	1	1	no	no	no
ENSG00000244093	AC004381.3	chr16:20733606-20733677	0	0	0	0	0	0	1	1	1	no	no	no
ENSG00000005189	AC004381.6	chr16:20817766-20860990	4.31894	4.20885	3.84696	-0.025822	-0.115726	-0.0899044	1.3454	1.28816	1.30397	no	no	no
ENSG00000005206	AC004410.1	chr19:2328628-2355099	40.9985	20.032	12.5323	-0.716206	-1.18522	-0.469019	0.446369	0.0822067	0.819777	no	no	no
ENSG00000240117	AC004448.1	chr17:19355538-19356104	0	0	0	0	0	0	1.20748	1.09552	1.34121	no	no	no
ENSG00000227078	AC004448.2	chr17:19322347-19327670	0	0	0	0	0	0	1	1	1	no	no	no
ENSG00000189343	AC004448.3	chr17:19349245-19350169	647.921	537.155	509.198	-0.187482	-0.240933	-0.0534508	1.14156	1.04902	1.31226	no	no	no
ENSG00000228331	AC004448.4	chr17:19400255-19400842	0.210578	0	0.348135	-3.40282e+38	0.502732	3.40282e+38	1	1	1	no	no	no
ENSG00000235979	AC004448.5	chr17:19342455-19364048	0.327045	0	0	-3.40282e+38	-3.40282e+38	0	0.511022	0.510998	1.32879	no	no	no
ENSG00000232820	AC004448.6	chr17:19374431-19396222	0	0	0	0	0	0	1	1	1	no	no	no
ENSG00000231477	AC004448.7	chr17:19360402-19361704	0	0	0	0	0	0	1.18714	1.01586	1.22613	no	no	no
ENSG00000146677	AC004453.8	chr7:44507440-44507939	2088.71	2213.02	1938.19	0.0578123	-0.0747916	-0.132604	1.33739	1.32173	1.30304	no	no	no
ENSG00000181211	AC004455.1	chr7:43157494-43202786	0	0	0	0	0	0	1.12294	1.02289	1.25133	no	no	no
ENSG00000238385	AC004458.1	chr7:96097642-96097734	0	0	0	0	0	0	1	1	1	no	no	no
ENSG00000221379	AC004460.1	chr15:31093508-31093591	0	0	0	0	0	0	1.09949	1.00334	1.22155	no	no	no
ENSG00000241266	AC004460.2	chr15:31092418-31092586	0	0	0	0	0	0	1.19288	1.08328	1.34886	no	no	no
ENSG00000237347	AC004461.4	chr22:19043326-19044020	0.607555	0.155891	0.233953	0	0	0.405961	1	1	1.23953	no	no	no
ENSG00000223461	AC004471.9	chr22:19109041-19112016	0.161545	0.124552	0	0	0	-3.40282e+38	1	1	0.582086	no	no	no
ENSG00000228944	AC004485.3	chr7:24236280-24295338	0	0	0	0	0	0	1	1.01289	1.23891	no	no	no
ENSG00000221356	AC004492.1	chr7:106935329-106935396	0	0	0	0	0	0	1.0997	1.00348	1.22176	no	no	no
ENSG00000250388	AC004510.1	chr19:15940171-15946228	0	0	1.93611	0	0	0	1	1	1	no	no	no
ENSG00000248453	AC004510.2	chr19:15947286-15947865	0	0	0.570134	0	0	0	1	1	1	no	no	no
ENSG00000236414	AC004535.2	chr7:10742302-10747033	0	0	0	0	0	0	1	1	1	no	no	no
ENSG00000230333	AC004538.3	chr7:11232992-11559802	0.700296	0.306009	1.50008	-0.827888	0.761772	1.58966	0.849215	0.823935	0.196902	no	no	no
ENSG00000225792	AC004540.4	chr7:26411763-26416321	1.26644	1.2409	0.726345	-0.0203747	-0.555941	-0.535566	1.351	1.12005	1.09283	no	no	no
ENSG00000214870	AC004540.5	chr7:26438212-26538594	1.16987	2.24777	2.99771	0.653042	0.940951	0.287909	0.768583	0.477794	1.07649	no	no	no
ENSG00000241761	AC004541.1	chr7:80942160-80942250	0	0	0	0	0	0	1	1	1	no	no	no
ENSG00000237921	AC004543.2	chr7:19853307-19857713	0	0	0	0	0	0	1	1	1	no	no	no
ENSG00000243427	AC004547.1	chr7:78382963-78383033	0	0	0	0	0	0	1.15707	1	1	no	no	no
ENSG00000229893	AC004549.6	chr7:27773013-27780014	0	0	0	0	0	0	1.1164	1.01684	1.2367	no	no	no
ENSG00000237560	AC004562.1	chr17:67957847-67979679	0	0	0	0	0	0	1	1	1	no	no	no
ENSG00000237065	AC004593.2	chr7:29251915-29252816	0	0	0.014609	0	3.40282e+38	3.40282e+38	1.18422	0	0	no	yes	yes
ENSG00000235669	AC004593.3	chr7:29239155-29248586	0.0999279	0	0	-3.40282e+38	-3.40282e+38	0	0.583332	0.583308	1.32943	no	no	no
ENSG00000225877	AC004603.4	chr19:43326014-43331030	0	0	0	0	0	0	1	1	1	no	no	no
ENSG00000198367	AC004659.1	chr19:15027227-15027679	0	0	0	0	0	0	1	1	1	no	no	no
ENSG00000244430	AC004668.1	chr7:102882662-102882749	0	0	0	0	0	0	1.15567	1.05238	1.33572	no	no	no
ENSG00000229263	AC004691.5	chr7:30836306-30843026	0	0	0.125125	0	0	0	1.11142	1.01258	1.23939	no	no	no
ENSG00000228680	AC004692.4	chr7:43278664-43288867	0	0	0	0	0	0	1.11072	1.01452	1.23407	no	no	no
ENSG00000213717	AC004692.5	chr7:43313757-43314181	0	0	0.152761	0	3.40282e+38	3.40282e+38	1.10486	4.16879e-26	4.17302e-26	no	yes	yes
ENSG00000166770	AC004696.1	chr19:56989551-57006801	0.525584	0.501416	1.67617	-0.0470742	1.15975	1.20683	1.3465	0.687947	0.633386	no	no	no
ENSG00000223201	AC004699.1	chr19:15163740-15163885	0	0	0	0	0	0	1	1	1	no	no	no
ENSG00000256806	AC004706.1	chr17:6555058-6556617	0.449893	0.387851	0.4169	-0.148389	-0.076163	0.0722265	1.31007	1.33636	1.33813	no	no	no
ENSG00000229688	AC004741.3	chr7:16250112-16310229	0	0.0336841	0	3.40282e+38	0	-3.40282e+38	0.604518	1.01313	0.604495	no	no	no
ENSG00000241044	AC004741.4	chr7:16308873-16310229	0	0	0	0	0	0	1.19547	1.09331	1.34784	no	no	no
ENSG00000226522	AC004744.3	chr7:18931718-18939056	0	0	0	0	0	0	1	1	1	no	no	no
ENSG00000221192	AC004745.1	chr7:96920825-96920908	0	0	0	0	0	0	1	1	1	no	no	no
ENSG00000239584	AC004746.1	chr7:88597214-88597319	0	0	0	0	0	0	1	1	1	no	no	no
ENSG00000203562	AC004771.1	chr17:4890301-4890972	0.705107	0.141515	0.291886	-1.60595	-0.881987	0.72396	0.555061	0.953293	1.10026	no	no	no
ENSG00000234203	AC004771.2	chr17:4876145-4877976	0.376083	0	0.257171	-3.40282e+38	-0.380066	3.40282e+38	0.520165	1.26097	0.518776	no	no	no
ENSG00000244318	AC004774.1	chr7:96569379-96569675	0	0	0	0	0	0	1	1	1	no	no	no
ENSG00000230789	AC004782.1	chr5:142572064-142573731	0	0	0	0	0	0	1.11518	1.01546	1.22819	no	no	no
ENSG00000167459	AC004790.1	chr19:16124066-16152945	0	0	0	0	0	0	1	1	1	no	no	no
ENSG00000205396	AC004790.2	chr19:16126096-16138723	0	0	0	0	0	0	1	1	1	no	no	no
ENSG00000229944	AC004797.1	chr17:47500969-47502298	92.3062	148.003	81.3417	0.472124	-0.126452	-0.598576	0.775109	1.26316	0.53936	no	no	no
ENSG00000243800	AC004815.1	chr12:120456702-120457065	0	0	0	0	0	0	1.15823	1.0859	1.34001	no	no	no
ENSG00000203606	AC004832.1	chr22:30831530-30832231	0.119658	0	0.340852	0	0	0	1	1	1	no	no	no
ENSG00000106540	AC004837.3	chr7:39649315-39649879	0.799815	0	0	-3.40282e+38	-3.40282e+38	0	0.438566	0.438593	1.35145	no	no	no
ENSG00000231951	AC004837.4	chr7:39649208-39649889	0	0	0	0	0	0	1.18808	1.07754	1.22712	no	no	no
ENSG00000228554	AC004837.5	chr7:39739939-39742895	0.202929	0.153981	0.346781	-0.276028	0.535837	0.811865	1.28673	1.1753	1.03522	no	no	no
ENSG00000230914	AC004840.8	chr7:2423755-2428232	0	0	0.105543	0	3.40282e+38	3.40282e+38	1	1	1	no	no	no
ENSG00000175873	AC004840.9	chr7:2477397-2487485	0.842576	0.936542	0.77882	0.105731	-0.0786833	-0.184414	1.32264	1.33236	1.28694	no	no	no
ENSG00000252378	AC004851.1	chr7:73985676-73985754	0	0	0	0	0	0	1.17403	1.04714	1.28121	no	no	no
ENSG00000234183	AC004854.4	chr7:44888014-44889167	0	0	0	0	0	0	1	1	1	no	no	no
ENSG00000230160	AC004854.5	chr7:44959267-44959928	0	0	0	0	0	0	1	1	1	no	no	no
ENSG00000243737	AC004855.1	chr7:107010580-107010778	0	0	0	0	0	0	1.15789	1.0849	1.3382	no	no	no
ENSG00000240347	AC004862.1	chr7:79947568-79947812	0	0	0	0	0	0	1	1	1	no	no	no
ENSG00000232667	AC004862.6	chr7:80000832-80003755	0	0	0	0	0	0	1.18615	1.0763	1.23268	no	no	no
ENSG00000231419	AC004863.6	chr7:158799212-158822886	0.118916	0.0797488	0.105557	-0.399538	-0.119171	0.280367	1.35412	1.35366	1.22711	no	no	no
ENSG00000239843	AC004866.1	chr7:80962916-80963147	0	0	0	0	0	0	1	1	1	no	no	no
ENSG00000223514	AC004866.1	chr7:80964421-80964499	0	0	0	0	0	0	1	1	1	no	no	no
ENSG00000224134	AC004866.3	chr7:81061046-81062112	0	0	0	0	0	0	1	1	1	no	no	no
ENSG00000230680	AC004869.2	chr7:46517419-46521176	0	0	0	0	0	0	1	1	1	no	no	no
ENSG00000240355	AC004869.3	chr7:46516054-46517538	0	0	0	0	0	0	1	1	1	no	no	no
ENSG00000229192	AC004870.3	chr7:47040217-47118726	0	0	0	0	0	0	1.1115	1.01265	1.2384	no	no	no
ENSG00000223829	AC004870.4	chr7:47009299-47067079	0.353533	1.79163	0.0843613	1.6229	-1.43287	-3.05577	0.314569	0.761284	0.0939748	no	no	no
ENSG00000214754	AC004870.5	chr7:47092390-47093272	0	0	0	0	0	0	1.10933	1.01098	1.26301	no	no	no
ENSG00000221690	AC004875.1	chr7:121214722-121214808	0	0	0	0	0	0	1	1	1	no	no	no
ENSG00000205267	AC004876.1	chr7:100845042-100846556	0.338332	0.0863761	0	-1.36532	-3.40282e+38	-3.40282e+38	1	1	1	no	no	no
ENSG00000224804	AC004878.2	chr7:74855311-74864233	0	0	0.260316	0	3.40282e+38	3.40282e+38	1.11728	0.452574	0.452547	no	no	no
ENSG00000198632	AC004878.3	chr7:74945133-74957275	0.0863175	0.147257	0.0800291	0.534149	-0.0756421	-0.609791	0.541293	1.2874	0.401597	no	no	no
ENSG00000205508	AC004878.5	chr7:74910310-74918380	0.00307868	0.00705903	0.0189391	0.829806	1.81673	0.986922	0.158432	8.49663e-07	0.0436005	no	yes	no
ENSG00000205506	AC004878.6	chr7:74936532-74944219	0.010785	0.00672675	0.021162	-0.472069	0.674046	1.14611	0.624838	0.27353	0.00590852	no	no	yes
ENSG00000249595	AC004878.7	chr7:74856620-74857439	0	0	0.887336	0	3.40282e+38	3.40282e+38	1.14921	0.502718	0.502693	no	no	no
ENSG00000254977	AC004878.8	chr7:74862850-74863847	0	0	0	0	0	0	1.16309	1.05905	1.29594	no	no	no
ENSG00000241712	AC004884.1	chr7:104966297-104966532	0	0	0	0	0	0	1.19313	1.0842	1.34554	no	no	no
ENSG00000243963	AC004889.1	chr7:143883521-143883626	0	0	0	0	0	0	1.15773	1.08609	1.33914	no	no	no
ENSG00000256178	AC004889.2	chr7:143880547-143883173	0.994389	2.49641	2.63742	0.920481	0.975429	0.0549478	0.662625	0.607131	1.33782	no	no	no
ENSG00000238109	AC004893.10	chr7:98596160-98597553	0.416615	1.96251	0.279974	1.54982	-0.397465	-1.94728	0.396272	1.20428	0.195726	no	no	no
ENSG00000242687	AC004893.11	chr7:98610787-98645863	3.17695	2.72042	0.869757	-0.155133	-1.29546	-1.14033	1.26418	0.187617	0.318749	no	no	no
ENSG00000213530	AC004894.2	chr7:82219163-82220007	0.304105	0.830226	0.410875	1.00433	0.300919	-0.703408	0.834565	1	1.02153	no	no	no
ENSG00000240718	AC004895.1	chr7:6087353-6087645	3.19713	0	2.1772	-3.40282e+38	-0.384212	3.40282e+38	0.467356	1.23386	0.44741	no	no	no
ENSG00000231704	AC004895.4	chr7:6120733-6132716	0	0	0	0	0	0	1	1	1	no	no	no
ENSG00000240206	AC004898.1	chr7:156947446-156947525	0	0	0	0	0	0	1.20773	1.09569	1.34123	no	no	no
ENSG00000225705	AC004899.3	chr7:48886021-48892494	0.36065	0.601025	0.180606	0.510729	-0.691592	-1.20232	1.12785	1	0.615149	no	no	no
ENSG00000232072	AC004901.1	chr7:46930222-47089276	0	0	0	0	0	0	1.18549	1.07833	1.22734	no	no	no
ENSG00000237286	AC004906.3	chr7:2983668-2986725	0	0	0.107759	0	3.40282e+38	3.40282e+38	1.18202	0.503232	0.503207	no	no	no
ENSG00000227982	AC004907.2	chr7:84157437-84158146	0	0	0	0	0	0	1	1	1	no	no	no
ENSG00000223445	AC004909.3	chr7:14110159-14111005	0	0	0	0	0	0	1	1	1	no	no	no
ENSG00000226592	AC004911.2	chr7:144966606-144967477	0	0	0	0	0	0	1	1	1	no	no	no
ENSG00000177820	AC004917.1	chr7:106300344-106301342	0.625051	0.000732719	0.352523	-6.74883	-0.572717	6.17611	1.35293	1.11432	1.35289	no	no	no
ENSG00000228085	AC004920.2	chr7:50911274-50911429	0	0	0	0	0	0	1	1	1	no	no	no
ENSG00000236046	AC004920.3	chr7:50907059-50909689	0	0	0	0	0	0	1	1	1	no	no	no
ENSG00000247484	AC004923.1	chr11:67776910-67784501	0.140953	0.0217546	0.144558	-1.8686	0.0252501	1.89385	0.381498	1.35007	0.355918	no	no	no
ENSG00000221553	AC004924.1	chr11:67700684-67700833	0	26.3605	0	3.40282e+38	0	-3.40282e+38	1	1	1	no	no	no
ENSG00000242350	AC004932.1	chr7:149335513-149335580	0	0	0	0	0	0	1	1	1	no	no	no
ENSG00000242546	AC004932.2	chr7:149296362-149296434	0	0	0	0	0	0	1.19959	1.08201	1.33528	no	no	no
ENSG00000225443	AC004938.5	chr7:44550623-44550931	0	0	0	0	0	0	1	1	1	no	no	no
ENSG00000242144	AC004941.1	chr7:149053744-149053820	0	0	0	0	0	0	1	1	1	no	no	no
ENSG00000243632	AC004941.2	chr7:149103154-149103226	0	0	0	0	0	0	1	1	1	no	no	no
ENSG00000228151	AC004941.3	chr7:149095294-149098547	0	0	0.0283544	0	3.40282e+38	3.40282e+38	1	1	1	no	no	no
ENSG00000231397	AC004941.5	chr7:149018955-149019183	697.841	936.741	538.961	0.294416	-0.258347	-0.552763	1.17278	1.20315	0.871496	no	no	no
ENSG00000222024	AC004945.1	chr7:78982725-78983708	0	0	0	0	0	0	1.09753	1	1	no	no	no
ENSG00000234456	AC004945.2	chr7:79082197-79100524	3.55019	17.1352	12.3597	1.57414	0	0	0.00234357	1	1	yes	no	no
ENSG00000233760	AC004947.2	chr7:26591440-26596819	0.590219	0	0.0321051	-3.40282e+38	-2.91148	3.40282e+38	0.330059	0.0280835	1	no	no	no
ENSG00000239556	AC004951.5	chr7:44024596-44029806	0.0477724	0	0.0982988	-3.40282e+38	0.721565	3.40282e+38	0	0.987819	0.519729	yes	no	no
ENSG00000228434	AC004951.6	chr7:44043644-44047465	0.245303	0.0213199	0.196524	-2.44285	-0.221711	2.22114	0.00513173	1.28625	0.0144945	yes	no	no
ENSG00000230244	AC004954.2	chr7:83292734-83293941	0	0	0	0	0	0	1	1	1	no	no	no
ENSG00000224059	AC004957.5	chr7:84657143-84659008	0.32359	0.567608	0.547671	0.561954	0.526197	-0.0357577	1.09323	1.11758	1.34743	no	no	no
ENSG00000239610	AC004967.1	chr7:97653040-97653279	0	0	0	0	0	0	1	1	1	no	no	no
ENSG00000238228	AC004967.11	chr7:97576298-97577310	0.320962	0.220237	0.125248	-0.376617	-0.941031	-0.564414	1	1	1	no	no	no
ENSG00000243554	AC004967.7	chr7:97598316-97601566	1.60758	0.598073	0.53942	-0.988776	-1.09199	-0.103218	0.879322	0.80754	1.33306	no	no	no
ENSG00000183444	AC004967.8	chr7:97595401-97596335	6.09354	2.55307	8.51596	-0.869933	0.334714	1.20465	0.747123	1.18093	0.470174	no	no	no
ENSG00000242330	AC004968.1	chr14:71915405-71915675	0	0	0	0	0	0	1	1	1	no	no	no
ENSG00000223029	AC004969.1	chr7:89800654-89800738	0	0	0	0	0	0	1.10298	1.00409	1.22199	no	no	no
ENSG00000242504	AC004975.1	chr7:157097081-157097312	0	0	0	0	0	0	1	1	1	no	no	no
ENSG00000239297	AC004979.1	chr7:141504768-141504839	0	0	0	0	0	0	1	1	1	no	no	no
ENSG00000240028	AC004979.2	chr7:141503356-141503428	0	0	0	0	0	0	1	1	1	no	no	no
ENSG00000240605	AC004979.3	chr7:141503287-141503355	0	0	0	0	0	0	1	1	1	no	no	no
ENSG00000240749	AC004979.4	chr7:141502197-141502265	0	0	0	0	0	0	1	1	1	no	no	no
ENSG00000240852	AC004979.5	chr7:141502045-141502118	0	0	0	0	0	0	1	1	1	no	no	no
ENSG00000242526	AC004979.6	chr7:141501872-141501938	0	0	0	0	0	0	1	1	1	no	no	no
ENSG00000243994	AC004979.7	chr7:141502119-141502188	0	0	0	0	0	0	1	1	1	no	no	no
ENSG00000221249	AC004980.1	chr7:76326818-76326971	0	0	0	0	0	0	1	1	1	no	no	no
ENSG00000214243	AC004980.10	chr7:76279717-76280214	0.556446	1.23686	1.20979	0	0	0	1	1	1	no	no	no
ENSG00000185040	AC004980.11	chr7:76163010-76170884	0.588921	0.0344612	0.286952	0	0	0	1	1	1	no	no	no
ENSG00000205485	AC004980.7	chr7:76178676-76257299	11.6602	3.60429	2.26727	0	0	0	1	1	1	no	no	no
ENSG00000250778	AC004980.8	chr7:76150927-76151391	0	0	0	0	0	0	1	1	1	no	no	no
ENSG00000230305	AC004980.9	chr7:76153831-76162009	0.557626	0.0964953	0.938607	0	0	0	1	1	1	no	no	no
ENSG00000241057	AC004985.12	chr7:44001188-44012924	0.0936	0.0472762	0.0474708	-0.683022	-0.678916	0.00410625	1.16089	1.15814	1.35371	no	no	no
ENSG00000228903	AC004985.13	chr7:44066549-44081491	6.64789	6.89993	4.03661	0.0372118	-0.498896	-0.536108	1.33862	0.816555	0.727393	no	no	no
ENSG00000231198	AC004987.10	chr7:39872884-39873392	0	0	0	0	0	0	1.1877	1.01616	1.22914	no	no	no
ENSG00000226220	AC004987.8	chr7:39836191-39837510	0.273377	0	0.247282	-3.40282e+38	-0.100323	3.40282e+38	1	1	1	no	no	no
ENSG00000233225	AC004987.9	chr7:39872812-39874544	38.8667	44.2181	33.9597	0.128997	-0.134963	-0.26396	1.25613	1.24952	1.09282	no	no	no
ENSG00000203446	AC004988.1	chr7:40577725-40586527	0.204709	0.0134101	0.555534	-2.72558	0.998341	3.72392	0.00220534	0.787554	1.499e-08	yes	no	yes
ENSG00000236569	AC004996.1	chr7:27368225-27369153	0	0	0	0	0	0	1	1	1	no	no	no
ENSG00000213888	AC005003.1	chr22:31742874-31744670	0.282719	0.219752	0.221629	-0.251952	-0.243449	0.00850333	1	1	1	no	no	no
ENSG00000242251	AC005004.1	chr22:32153187-32153484	0	0	0	0	0	0	1.19981	1.08164	1.33313	no	no	no
ENSG00000240186	AC005005.1	chr22:31455974-31456271	0	0	0	0	0	0	1	1	1	no	no	no
ENSG00000230370	AC005007.3	chr7:11046025-11046503	0.336189	0	0	-3.40282e+38	-3.40282e+38	0	0.512891	0.512868	1.2376	no	no	no
ENSG00000237896	AC005008.2	chr7:80804823-80828431	0	0	0	0	0	0	1	1	1	no	no	no
ENSG00000226671	AC005008.3	chr7:80820713-80821325	0	0	0	0	0	0	1	1	1	no	no	no
ENSG00000231255	AC005009.1	chr7:86404396-86405338	0	0	0	0	0	0	1.18762	1.01609	1	no	no	no
ENSG00000233073	AC005009.2	chr7:86413541-86415986	0	0	0	0	0	0	1.19059	1.07685	1	no	no	no
ENSG00000255690	AC005013.1	chr7:28992973-28998029	2.46025	3.33803	0.919997	0.305116	-0.983649	-1.28876	1.1649	0.52296	0.30277	no	no	no
ENSG00000228421	AC005013.5	chr7:28995865-28998961	0	0	0.196569	0	3.40282e+38	3.40282e+38	1.11216	0.528121	0.528098	no	no	no
ENSG00000205858	AC005014.4	chr7:16566504-16621193	0	0	0	0	0	0	1.13205	1.02838	1.26779	no	no	no
ENSG00000224280	AC005014.5	chr7:16623406-16626382	4.83088	4.17311	8.53279	-0.146366	0.568889	0.715255	1.28463	0.862687	0.672244	no	no	no
ENSG00000234336	AC005017.1	chr7:28219940-28281515	0.0630436	0.130446	0.171388	0.727133	1.0001	0.272971	1.1371	0.922332	1.28703	no	no	no
ENSG00000174495	AC005017.2	chr7:28318829-28319319	0	0	0	0	0	0	1	1	1	no	no	no
ENSG00000213875	AC005019.2	chr7:13911480-13912138	0	0	0	0	0	0	1	1	1	no	no	no
ENSG00000224330	AC005019.3	chr7:13893979-13898650	0	0	0	0	0	0	1	1	1	no	no	no
ENSG00000224017	AC005022.1	chr7:41141201-41173105	0	0	0.123198	0	3.40282e+38	3.40282e+38	1	0.470858	0.471092	no	no	no
ENSG00000236310	AC005027.3	chr7:41706765-41744933	0	0	0	0	0	0	1.17926	1.06963	1.32981	no	no	no
ENSG00000224116	AC005027.4	chr7:41733513-41818986	0.131559	0.0418334	0.166707	-1.14576	0.236784	1.38254	1.35436	1.26825	1.35418	no	no	no
ENSG00000232458	AC005029.1	chr7:41004265-41019537	0	0	0.0405341	0	3.40282e+38	3.40282e+38	1	0.471849	0.471797	no	no	no
ENSG00000233872	AC005033.6	chr2:74845982-74848106	0	0	0	0	0	0	1.18943	1.08019	1.32517	no	no	no
ENSG00000230477	AC005034.2	chr2:75825196-75825685	0	0	0	0	0	0	1	1	1	no	no	no
ENSG00000226247	AC005034.3	chr2:75878413-75878753	24.7634	42.3333	35.1704	0.536207	0.350838	-0.18537	1.03923	1.1818	1.27431	no	no	no
ENSG00000233404	AC005035.1	chr2:102508954-102511150	5.50864	6.54096	18.991	0.171766	1.23765	1.06588	1.26971	0.247271	0.346818	no	no	no
ENSG00000250054	AC005035.2	chr2:102578517-102603629	0.0315163	0.0122947	0.257942	-0.941334	2.10223	3.04356	1	0.205329	0.104578	no	no	no
ENSG00000221530	AC005037.1	chr2:201707908-201708022	0	0	0	0	0	0	1	1	1	no	no	no
ENSG00000224346	AC005037.1	chr2:201708962-201710184	0	0	0	0	0	0	1	1	1	no	no	no
ENSG00000183308	AC005037.3	chr2:201827985-201873825	2.19599	1.01776	0.495176	-0.769024	-1.48947	-0.72045	0.90557	0.369442	0.954547	no	no	no
ENSG00000226658	AC005037.4	chr2:201931413-201931914	0.306783	0	0.251871	-3.40282e+38	-0.197224	3.40282e+38	0.512824	1.31067	0.510928	no	no	no
ENSG00000235318	AC005037.6	chr2:202079375-202079673	3.41759	0	0.907282	-3.40282e+38	-1.32624	3.40282e+38	0.452893	0.719443	0.508295	no	no	no
ENSG00000225796	AC005037.7	chr2:202078020-202079383	0.758938	0.066105	0.690759	-2.44068	-0.0941297	2.34655	0.175618	1.32883	0.201454	no	no	no
ENSG00000227348	AC005037.8	chr2:202077005-202077804	0.449432	0.199254	0.396569	-0.813405	-0.125136	0.68827	1.014	1.32439	1.08321	no	no	no
ENSG00000229360	AC005040.2	chr2:107557335-107557938	0	0	0	0	0	0	1	1	1	no	no	no
ENSG00000226905	AC005040.3	chr2:107579648-107580130	0	0	0	0	0	0	1	1	1	no	no	no
ENSG00000234521	AC005041.11	chr2:74640146-74640608	0	0	0	0	0	0	1	1	1	no	no	no
ENSG00000234632	AC005041.8	chr2:74577195-74578136	0	0	0	0	0	0	1	1	1	no	no	no
ENSG00000237737	AC005041.9	chr2:74612612-74621009	0.0252709	0.102762	0	1.40277	-3.40282e+38	-3.40282e+38	0	0	0	yes	yes	yes
ENSG00000227331	AC005042.2	chr2:159404936-159405736	0	0	0.343771	0	3.40282e+38	3.40282e+38	1.12074	0.435833	0.435806	no	no	no
ENSG00000231675	AC005042.3	chr2:159559798-159559972	0	0	0	0	0	0	1.18849	1.07787	1.22629	no	no	no
ENSG00000204380	AC005042.4	chr2:159514848-159591514	0.370134	0.104531	0.722991	-1.26438	0.669532	1.93391	0.300601	0.949006	0.0165801	no	no	no
ENSG00000228586	AC005042.5	chr2:159542414-159610287	0	0	0	0	0	0	1.11137	1.01424	1.23383	no	no	no
ENSG00000229626	AC005046.5	chr7:107449178-107450013	0	0	0	0	0	0	1	1	1	no	no	no
ENSG00000216085	AC005048.1	chr7:107677290-107677381	0	0	0	0	0	0	1.1104	1.01156	1.26434	no	no	no
ENSG00000241445	AC005060.1	chr7:20746330-20746457	0	0	0	0	0	0	1.19236	1.08285	1.34614	no	no	no
ENSG00000243004	AC005062.2	chr7:19958603-20180076	1.12432	7.99921	0.136941	1.96217	-2.10538	-4.06755	0.0627939	0.287033	0.000275755	no	no	yes
ENSG00000213860	AC005062.3	chr7:20042345-20042909	1094.37	1429.63	861.67	0.267239	-0.239058	-0.506297	1.19865	1.19139	0.974456	no	no	no
ENSG00000222482	AC005071.1	chr7:99817649-99817743	0	0	0	0	0	0	1	1	1.22556	no	no	no
ENSG00000222947	AC005071.2	chr7:99950100-99950193	0	0	0	0	0	0	1	1	1	no	no	no
ENSG00000233389	AC005071.3	chr7:99998730-100001824	0	0	0.00375386	0	0	0	1.19186	1	1	no	no	no
ENSG00000239521	AC005071.4	chr7:99798275-99869837	4.73107	1.49144	3.34837	0	0	0.808733	1	1	0.350634	no	no	no
ENSG00000228747	AC005075.5	chr7:87858973-87861089	0.718605	1.10287	0	0.428359	-3.40282e+38	-3.40282e+38	1.18529	1	0.355961	no	no	no
ENSG00000224046	AC005076.5	chr7:86780738-86781736	0.521082	0.159897	0.373459	0	0	0	1	1	1	no	no	no
ENSG00000227038	AC005077.12	chr7:75719748-75738097	0.0763806	0.178446	3.24797	0.848558	3.75006	2.9015	0.963463	0.00424476	0.0270689	no	yes	no
ENSG00000230882	AC005077.14	chr7:75700786-75704281	0.911628	0.381893	0.552408	-0.870092	-0.500944	0.369148	0.777605	1.08544	1.18716	no	no	no
ENSG00000228829	AC005077.5	chr7:75803050-75806523	0	0	2.73337	0	3.40282e+38	3.40282e+38	1	1	1	no	no	no
ENSG00000224273	AC005077.7	chr7:75747042-75761505	0.141193	0.268904	0.348818	0.644229	0.904424	0.260195	1	1	1	no	no	no
ENSG00000213549	AC005077.8	chr7:75742343-75742718	0	0	0	0	0	0	1	1	1	no	no	no
ENSG00000241778	AC005077.9	chr7:75737751-75738081	0	0	0	0	0	0	1.19357	1.08373	1.34722	no	no	no
ENSG00000214871	AC005082.1	chr7:23210759-23234503	0	0	0	0	0	0	1.10938	1.01104	1.26324	no	no	no
ENSG00000226816	AC005082.12	chr7:23245631-23247664	0.250053	0.0972572	0.115509	-0.944315	-0.772329	0.171986	1	1	1	no	no	no
ENSG00000233834	AC005083.1	chr7:20257199-20261323	2.01815	2.97625	0.731123	0.388482	-1.01536	-1.40384	1.11108	0.519075	0.194019	no	no	no
ENSG00000203380	AC005086.1	chr7:101831878-101832108	0	0	0	0	0	0	1.1435	1.03059	1.24575	no	no	no
ENSG00000203381	AC005086.2	chr7:101830098-101830319	0	0	0	0	0	0	1.1434	1.03044	1.24566	no	no	no
ENSG00000203382	AC005086.3	chr7:101805575-101806076	0	0	0	0	0	0	1.14342	1.03045	1.24545	no	no	no
ENSG00000203383	AC005086.4	chr7:101804399-101804617	0	0	0.794486	0	3.40282e+38	3.40282e+38	1.14343	0	0	no	yes	yes
ENSG00000239728	AC005088.1	chr7:101965494-101965608	0	0	0	0	0	0	1	1	1	no	no	no
ENSG00000229949	AC005094.2	chr7:21440537-21441231	0	0	0	0	0	0	1	1	1	no	no	no
ENSG00000219039	AC005102.1	chr7:75464980-75465459	0.231758	0.520787	0.63099	0.809649	1.0016	0.191949	1	1	1	no	no	no
ENSG00000240910	AC005104.1	chr2:242304241-242304314	0	0	0	0	0	0	1.19586	1.09363	1.34773	no	no	no
ENSG00000223374	AC005104.3	chr2:242290754-242292519	0.823884	0.40818	3.49264	0	0	0	1	1	1	no	no	no
ENSG00000225286	AC005105.2	chr7:28654713-28655505	0	0	0	0	0	0	1.11793	1.01785	1.21184	no	no	no
ENSG00000248431	AC005150.1	chr4:163661819-163663200	0	0	0	0	0	0	1	1	1	no	no	no
ENSG00000231994	AC005152.1	chr17:70086961-70106689	9.8673	3.51568	0	-1.03199	-3.40282e+38	-3.40282e+38	0.67377	0.284255	0.338516	no	no	no
ENSG00000234899	AC005152.2	chr17:70067182-70216859	10.5253	5.27274	1.35454	-0.691235	-2.05032	-1.35909	0.806811	0.0329778	0.231066	no	no	no
ENSG00000228639	AC005152.3	chr17:70017991-70030233	0	0	0	0	0	0	1	1	1	no	no	no
ENSG00000236455	AC005154.5	chr7:30624315-30625588	1.39998	0.825597	1.61848	-0.528105	0.145033	0.673138	1.12387	1.30885	1.01423	no	no	no
ENSG00000196295	AC005154.6	chr7:30555924-30604233	12.1586	2.07869	9.60301	-1.7663	-0.235959	1.53034	0.00538662	1.15007	0.0168929	yes	no	no
ENSG00000244480	AC005154.7	chr7:30562758-30564151	1.62203	0.329816	1.44322	-1.5929	-0.116802	1.4761	0.388554	1.31621	0.441789	no	no	no
ENSG00000226874	AC005154.8	chr7:30583668-30584047	1.12443	0.486633	0.7135	-0.837518	-0.454847	0.382671	1.03951	1.20934	1.24804	no	no	no
ENSG00000234133	AC005154.9	chr7:30586781-30590397	0	0	0	0	0	0	1.1889	1.08065	1.32481	no	no	no
ENSG00000221262	AC005159.1	chr7:81919392-81919478	0	0	0	0	0	0	1.09768	1.00206	1.21939	no	no	no
ENSG00000227658	AC005160.3	chr7:40815156-40824816	0	0	0	0	0	0	1.11295	1.02118	1.23635	no	no	no
ENSG00000221279	AC005161.1	chr7:110568373-110568453	0	0	0	0	0	0	1.09812	1.00191	1.21955	no	no	no
ENSG00000228093	AC005162.3	chr7:29040586-29049868	0.414664	0	0	-3.40282e+38	-3.40282e+38	0	0.506435	0.50646	1.23293	no	no	no
ENSG00000229452	AC005162.4	chr7:29119899-29122143	0	0	0	0	0	0	1.11561	1.01339	1.23902	no	no	no
ENSG00000233517	AC005162.5	chr7:29026643-29028515	0	0	0	0	0	0	1	1	1	no	no	no
ENSG00000242653	AC005174.1	chr7:34793035-34793326	0	0	1.18507	0	3.40282e+38	3.40282e+38	1.19678	0.49482	0.494845	no	no	no
ENSG00000230356	AC005174.2	chr7:34789864-34791665	1.53235	0.890377	1.48555	-0.542915	-0.0310176	0.511898	1.06777	1.34799	1.08338	no	no	no
ENSG00000251243	AC005178.1	chr5:133056185-133056625	0	0	0	0	0	0	1	1	1	no	no	no
ENSG00000244718	AC005181.1	chr17:69003154-69003222	0	0	0	0	0	0	1	1	1	no	no	no
ENSG00000250304	AC005187.1	chr4:111212799-111214486	0	0	0	0	0	0	1	1	1	no	no	no
ENSG00000212064	AC005187.1	chr4:111219639-111219706	0	0	0	0	0	0	1	1	1	no	no	no
ENSG00000229497	AC005189.6	chr7:43806888-43807198	0	0	0	0	0	0	1.11583	1.01345	1.23894	no	no	no
ENSG00000243167	AC005204.2	chr19:43174156-43174968	0.632944	1.15544	1.08696	0.601858	0.54076	-0.0610978	1	1	1	no	no	no
ENSG00000244253	AC005205.2	chr19:40079594-40079765	0	0	0	0	0	0	1	1	1	no	no	no
ENSG00000243581	AC005205.3	chr19:40081620-40081791	0	0	0	0	0	0	1	1	1	no	no	no
ENSG00000239320	AC005205.4	chr19:40088471-40088642	0	0	0	0	0	0	1	1	1	no	no	no
ENSG00000252831	AC005215.1	chr5:141913819-141913910	0	0	0	0	0	0	1	1	1.30465	no	no	no
ENSG00000225147	AC005215.1	chr5:141946264-141946641	0	0	0	0	0	0	1	1	1.21152	no	no	no
ENSG00000236352	AC005220.3	chr20:52556698-52559047	0.180253	0	0.162397	-3.40282e+38	-0.104317	3.40282e+38	0.494039	1.33405	0.475994	no	no	no
ENSG00000245153	AC005224.1	chr17:14198828-14200917	0	0	0	0	0	0	1	1	1	no	no	no
ENSG00000231595	AC005224.2	chr17:14113804-14121239	0.424082	0.362103	0.343142	-0.157997	-0.211781	-0.0537834	1.30637	1.28675	1.34344	no	no	no
ENSG00000213210	AC005229.5	chr7:148277492-148277891	0	0	0	0	0	0	1	1	1	no	no	no
ENSG00000213209	AC005229.7	chr7:148334270-148334679	0	0.242001	1.07803	3.40282e+38	3.40282e+38	1.49395	1	1	1	no	no	no
ENSG00000243912	AC005232.1	chr7:29164648-29186311	0	0.0406362	0.0453931	3.40282e+38	3.40282e+38	0.110701	0	0	0.209044	yes	yes	no
ENSG00000236653	AC005235.1	chr2:199164086-199239821	0.145092	0	0	-3.40282e+38	-3.40282e+38	0	0.418565	0.41862	1.32642	no	no	no
ENSG00000240794	AC005236.1	chr7:72312015-72312305	0	0	0	0	0	0	1	1	1	no	no	no
ENSG00000235861	AC005237.2	chr2:242058139-242058358	0	0	0	0	0	0	1.17844	1.07181	1.32862	no	no	no
ENSG00000225521	AC005237.4	chr2:241955015-242003533	0	0.190918	0.0160923	3.40282e+38	3.40282e+38	-2.4735	0.51334	0	0.0582311	no	yes	no
ENSG00000241983	AC005239.1	chr19:39859789-39860088	0	0	3.55093	0	3.40282e+38	3.40282e+38	1.1991	0.408234	0.408262	no	no	no
ENSG00000242955	AC005243.1	chr17:70325058-70325259	0	0	0	0	0	0	1	1	1	no	no	no
ENSG00000241302	AC005251.1	chr7:20858980-20859048	0	0	0	0	0	0	1	1	1	no	no	no
ENSG00000242789	AC005251.2	chr7:20858634-20858691	0	0	0	0	0	0	1	1	1	no	no	no
ENSG00000219451	AC005251.3	chr7:20866944-20867372	803.791	910.351	789.274	0.124491	-0.0182259	-0.142717	1.27501	1.34833	1.26176	no	no	no
ENSG00000234839	AC005251.4	chr7:20883245-20883580	0	0	0	0	0	0	1	1	1	no	no	no
ENSG00000256210	AC005255.1	chr19:14903120-14903589	18.3895	45.2856	28.6791	0.901211	0.444389	-0.456821	0.614284	1.09189	1.04532	no	no	no
ENSG00000197462	AC005276.1	chr7:125557924-125573886	0	0	0	0	0	0	1	1	1	no	no	no
ENSG00000170468	AC005280.1	chr14:73957643-73960105	3.14472	1.58207	1.72988	-0.686988	-0.597671	0.0893177	0.868895	0.954065	1.32447	no	no	no
ENSG00000221236	AC005280.2	chr14:73915794-73915891	0	0	0	0	0	0	1.09785	1.00171	1.21961	no	no	no
ENSG00000251393	AC005280.3	chr14:73929128-73946655	0.552681	0.316573	0.0403457	-0.557228	-2.6173	-2.06007	1.07805	0.0810743	0.273065	no	no	no
ENSG00000226690	AC005281.1	chr7:12536054-12581536	0	0.181292	0	3.40282e+38	0	-3.40282e+38	0.51491	1.02216	0.514934	no	no	no
ENSG00000225606	AC005281.2	chr7:12609750-12611017	0.155569	0.169016	0.0802072	0.0829065	-0.662474	-0.745381	1.34013	1.14633	1.09917	no	no	no
ENSG00000221701	AC005284.1	chr17:10957104-10957252	0	0	0	0	0	0	1	1	1	no	no	no
ENSG00000236325	AC005300.5	chr22:17673825-17674198	1.02433	1.04302	1.28769	0.0180842	0.228817	0.210733	1.35292	1.29303	1.29589	no	no	no
ENSG00000100181	AC005301.5	chr22:17082800-17134699	0.791223	0.407076	2.27762	-0.66458	1.05731	1.72189	0.78142	0.325751	0.0163576	no	no	no
ENSG00000235343	AC005301.8	chr22:17227758-17229535	0	0	0	0	0	0	1	1	1	no	no	no
ENSG00000233852	AC005304.1	chr17:13836036-13843911	0	0	0	0	0	0	1	1	1	no	no	no
ENSG00000141028	AC005304.2	chr17:13927801-13928991	0.104414	0	0.0419516	-3.40282e+38	-0.911853	3.40282e+38	1	1	1	no	no	no
ENSG00000249095	AC005323.1	chr17:10286460-10527704	0	0.000399652	0.00952058	3.40282e+38	0	3.17062	0.00162497	1.05556	1.26364	yes	no	no
ENSG00000214970	AC005323.1	chr17:10438390-10441173	0	0	0	0	0	0	1.10926	1.01119	1.26329	no	no	no
ENSG00000233966	AC005324.4	chr17:15607545-15608214	10.9373	12.8788	32.7267	0.163406	1.09601	0.932606	1.28678	0.459282	0.530698	no	no	no
ENSG00000233002	AC005324.6	chr17:15638336-15647113	0	0	0	0	0	0	1.19135	1.07692	1.23012	no	no	no
ENSG00000233193	AC005324.7	chr17:15664927-15667083	0	0	0	0	0	0	1	1	1	no	no	no
ENSG00000255104	AC005324.8-001	chr17:15603054-15648092	0	0	0.17886	0	3.40282e+38	3.40282e+38	1.16259	0.334608	0.334582	no	no	no
ENSG00000231812	AC005326.2	chr7:97515179-97515386	17.3764	21.9599	13.1184	0.234101	-0.281102	-0.515203	1	1	1	no	no	no
ENSG00000176936	AC005329.6	chr19:1385157-1389650	0.545263	0.0462781	0.233473	0	0	0	1	1	1	no	no	no
ENSG00000248015	AC005329.7	chr19:1392168-1396466	0.907562	0.118816	0.650296	0	0	0	1	1	1	no	no	no
ENSG00000240846	AC005330.1	chr19:1307402-1307720	1.70791	0	0	-3.40282e+38	-3.40282e+38	0	0.486166	0.486192	1.34855	no	no	no
ENSG00000237854	AC005332.1	chr17:66097707-66111659	0.944908	0.45186	0.841661	-0.737715	-0.11571	0.622006	1.01743	1.32438	1.08513	no	no	no
ENSG00000248493	AC005351.1	chr5:145376780-145377566	1.29857	2.52562	1.93251	0.665227	0.397559	-0.267668	1.00408	1.18546	1.24963	no	no	no
ENSG00000250994	AC005355.1	chr5:133772401-133828210	0	0	0	0	0	0	1.15296	1.04692	1	no	no	no
ENSG00000240250	AC005355.1	chr5:133853500-133853728	15.2223	4.63114	1.41151	-1.18996	-2.3781	-1.18814	1	1	1	no	no	no
ENSG00000251169	AC005355.2	chr5:133842242-133844415	9.45925	10.2062	2.78702	0.0760021	-1.22202	-1.29802	1.33085	0.509791	0.459266	no	no	no
ENSG00000179136	AC005358.1	chr17:12453285-12540504	0	0	0.0322941	0	3.40282e+38	3.40282e+38	1	0.444858	0.443913	no	no	no
ENSG00000227274	AC005358.3	chr17:12575178-12609452	0	0	0	0	0	0	1.12082	1.02138	1.23461	no	no	no
ENSG00000255278	AC005363.8	chr16:2012334-2012467	0	0	0	0	0	0	1.16825	1.05981	1.29672	no	no	no
ENSG00000255513	AC005363.9	chr16:2013745-2014096	1.27065	1.03123	5.04517	-0.208773	1.37891	1.58768	1.30162	0.584736	0.484461	no	no	no
ENSG00000252968	AC005370.1	chr5:142029564-142029647	0	0	0	0	0	0	1	1	1.30568	no	no	no
ENSG00000204933	AC005392.1	chr19:43879659-43883276	61.3305	12.4513	0.139144	-1.59445	-6.08853	-4.49407	0.23463	0.00134959	0.0476317	no	yes	no
ENSG00000227606	AC005392.13	chr19:43657430-43665014	0	0	0	0	0	0	1	1	1	no	no	no
ENSG00000231412	AC005392.8	chr19:43835495-43835559	0	0	0	0	0	0	1	1	1	no	no	no
ENSG00000250689	AC005394.1	chr19:28926299-29218587	0.0958082	0.0149404	0.0427082	-1.85828	-0.807957	1.05032	0.519066	1.00857	0.977476	no	no	no
ENSG00000239547	AC005399.1	chr22:17833770-17834067	0	0	0	0	0	0	1	1	1	no	no	no
ENSG00000243726	AC005410.1	chr17:11980410-11980485	0	0	0	0	0	0	1.15787	1.08487	1.33814	no	no	no
ENSG00000178082	AC005412.1	chr17:27530440-27531492	27.9233	63.5313	17.6761	0.822071	-0.457246	-1.27932	0.507673	0.993595	0.155293	no	no	no
ENSG00000222012	AC005481.5	chr7:157406714-157411457	0.0532811	0	0.109874	-3.40282e+38	0.723752	3.40282e+38	0.465457	1.04158	0.388529	no	no	no
ENSG00000224122	AC005483.3	chr7:39444196-39445945	0	0	0	0	0	0	1	1.01932	1.21383	no	no	no
ENSG00000243712	AC005484.1	chr14:74558115-74558188	0	0	0	0	0	0	1.15783	1.08483	1.33835	no	no	no
ENSG00000225647	AC005487.2	chr7:108238818-108254711	0	0	0	0	0	0	1	1	1	no	no	no
ENSG00000205584	AC005488.11	chr7:72440344-72442258	0.525573	0	0.0647095	-3.40282e+38	-2.09458	3.40282e+38	0.491307	0.102033	0	no	no	yes
ENSG00000179994	AC005488.12	chr7:72333320-72341076	0.0721359	0	0.0331494	-3.40282e+38	-0.777526	3.40282e+38	0.621663	1.19768	0.72101	no	no	no
ENSG00000198305	AC005488.13	chr7:72490259-72500313	0.292419	0.0848317	0.391005	-1.23752	0.290535	1.52805	0.503371	1.22767	0.158363	no	no	no
ENSG00000235379	AC005492.2	chr7:34750368-34751092	0	0	0	0	0	0	1.18089	1.07115	1.3234	no	no	no
ENSG00000214841	AC005493.1	chr7:34685708-34699772	0	0	0	0	0	0	1.10941	1.01106	1.26306	no	no	no
ENSG00000245443	AC005498.1	chr19:57056934-57078774	0.331605	0.0913151	0.110209	-1.28963	-1.10156	0.188066	0.620146	0.741797	1.30293	no	no	no
ENSG00000239939	AC005510.1	chr4:109328998-109329734	0	0	0	0	0	0	1	1	1	no	no	no
ENSG00000250485	AC005510.2	chr4:109338860-109340919	0.120898	0.0940641	0.0446974	-0.25097	-0.995031	-0.744061	1	1	1	no	no	no
ENSG00000252177	AC005513.1	chr19:13486742-13486827	0	0	0	0	0	0	1.17252	1.05048	1.28546	no	no	no
ENSG00000249861	AC005515.1	chr19:40146557-40151287	0	0	0	0	0	0	1	1	1	no	no	no
ENSG00000234324	AC005517.2	chr17:15346952-15347505	0.240867	0	0.178465	-3.40282e+38	-0.29985	3.40282e+38	0.520135	1.28407	0.512904	no	no	no
ENSG00000223878	AC005517.3	chr17:15410179-15410668	1.75638	0.231074	0.787788	-2.02827	-0.801779	1.22649	0.399264	0.973623	0.790851	no	no	no
ENSG00000230190	AC005518.2	chr7:147368802-147370235	0	0	0	0	0	0	1.11618	1.01642	1.23808	no	no	no
ENSG00000091073	AC005522.1	chr7:76090992-76151394	43.8153	25.8868	33.3016	0	0	0	1	1	1	no	no	no
ENSG00000213548	AC005522.6	chr7:75991084-75991430	0	0	0	0	0	0	1	1	1	no	no	no
ENSG00000225703	AC005522.7	chr7:76601995-76606278	0.477241	0	0.262819	0	0	0	1	1	1	no	no	no
ENSG00000230825	AC005532.5	chr7:7294784-7317410	0	0.318044	0.302653	0	3.40282e+38	-0.0496035	1.11505	0.47151	1.34691	no	no	no
ENSG00000234450	AC005534.6	chr7:156426048-156426481	1.37122	0.0242803	0.138551	-4.03379	-2.29222	1.74158	4.8233e-07	0.0206057	0	yes	no	yes
ENSG00000224903	AC005534.8	chr7:156446878-156450387	0.0781468	0	0.0479206	-3.40282e+38	-0.489045	3.40282e+38	2.12872e-34	0.00012536	0	yes	yes	yes
ENSG00000225666	AC005534.9	chr7:156461645-156469257	0.094812	0.0816637	0.0278801	-0.149286	-1.22398	-1.0747	0.582198	0	0	no	yes	yes
ENSG00000232006	AC005537.2	chr7:43011865-43084204	0	0	0.0984697	0	3.40282e+38	3.40282e+38	1	1	1	no	no	no
ENSG00000237581	AC005538.5	chr2:234854789-234864079	0	0	0	0	0	0	1	1	1	no	no	no
ENSG00000228937	AC005539.2	chr2:158817921-158819400	0	0	0.0326298	0	3.40282e+38	3.40282e+38	1	1	1	no	no	no
ENSG00000231158	AC005539.3	chr2:158922056-158922571	0	1.5156	0.55446	3.40282e+38	3.40282e+38	-1.00557	0.380086	0.444831	0.826349	no	no	no
ENSG00000237327	AC005539.4	chr2:158984468-158990500	0	0	0	0	0	0	1.18193	1.07484	1.31508	no	no	no
ENSG00000235852	AC005540.3	chr2:191745522-191746785	0	0.219765	0.418065	3.40282e+38	3.40282e+38	0.643077	0.452539	0.4064	1.09015	no	no	no
ENSG00000214167	AC005544.1	chr17:65027508-65028198	0.231514	0.350465	0.363457	0.414618	0.451018	0.0364001	1.23251	1.21706	1.34891	no	no	no
ENSG00000243346	AC005548.1	chr17:11060771-11061030	0	0	0	0	0	0	1	1	1	no	no	no
ENSG00000252100	AC005548.2	chr17:11034318-11034406	0	0	0	0	0	0	1	1	1	no	no	no
ENSG00000237070	AC005550.3	chr7:15707571-15721605	0.916927	0.644991	0.092495	-0.351792	-2.29387	-1.94208	1.18728	0.0818005	0.200519	no	no	no
ENSG00000229108	AC005550.4	chr7:15728002-15735116	0.12071	0	0.0859241	-3.40282e+38	-0.339925	3.40282e+38	1	1	1	no	no	no
ENSG00000225974	AC005550.5	chr7:15728699-15730479	0	0	0	0	0	0	1	1	1	no	no	no
ENSG00000235828	AC005550.6	chr7:15741056-15741377	0.52947	3.0259	2.28483	1.74309	1.46217	-0.280918	1	1	1	no	no	no
ENSG00000241631	AC005562.1	chr17:29029523-29029793	0	0	0	0	0	0	1	1	1	no	no	no
ENSG00000248121	AC005562.2	chr17:28927882-28948040	0	0	0	0	0	0	1.16013	1.05141	1.28786	no	no	no
ENSG00000250462	AC005562.3	chr17:28956697-28964323	0.353059	0	0	-3.40282e+38	-3.40282e+38	0	0.467598	0.467572	1.2911	no	no	no
ENSG00000244001	AC005586.1	chr7:150053840-150053924	0	0	0	0	0	0	1	1	1	no	no	no
ENSG00000249498	AC005586.2	chr7:150004700-150010334	0.384179	0	0.0830522	-3.40282e+38	-1.53164	3.40282e+38	0.334146	0.47089	0.431826	no	no	no
ENSG00000226509	AC005588.2	chr7:153665749-153665911	0	0	0	0	0	0	1.12209	1.02237	1.21415	no	no	no
ENSG00000236714	AC005592.1	chr5:142125164-142140563	0.0275277	0	0.0407564	-3.40282e+38	0.39242	3.40282e+38	1	1	1	no	no	no
ENSG00000231185	AC005592.2	chr5:141704857-142051566	0	0.738853	1.47555	0	0	0.691685	1	1	1.03818	no	no	no
ENSG00000205790	AC005594.1	chr19:4679293-4685960	1.24944	0.0430754	0.686555	-3.3675	-0.598763	2.76873	0.00572523	1.00129	0.0445653	yes	no	no
ENSG00000249504	AC005609.12	chr5:140240859-140243104	0	0	0	0	0	0	1.14907	1.05632	1.29228	no	no	no
ENSG00000249034	AC005609.17	chr5:140240340-140243224	0.00912498	0.00419451	0.0235351	-0.777239	0.947477	1.72472	2.52867e-06	0.791531	0.327082	yes	no	no
ENSG00000248106	AC005609.2	chr5:140143694-140144406	0	0	0	0	0	0	1	1	1	no	no	no
ENSG00000255729	AC005618.1	chr5:140699660-140700339	0.586617	0.829544	0.406635	0.346504	-0.366456	-0.71296	1.24378	1.24181	1.05549	no	no	no
ENSG00000251832	AC005626.1	chr19:42070528-42070613	0	0	0	0	0	0	1.15031	1.04497	1.27789	no	no	no
ENSG00000221454	AC005631.1	chr7:152136305-152136393	0	0	0	0	0	0	1	1	1	no	no	no
ENSG00000245927	AC005632.1	chr16:21601018-21610706	0.0503382	0	0	-3.40282e+38	-3.40282e+38	0	1	1	1	no	no	no
ENSG00000228649	AC005682.5	chr7:22895704-22900458	0.937501	0.776352	1.59015	-0.188611	0.528365	0.716976	1.29966	1.10556	0.926293	no	no	no
ENSG00000226329	AC005682.6	chr7:22903492-22920969	0.134495	0	0.19766	-3.40282e+38	0.385024	3.40282e+38	0.471405	1.22986	0.418302	no	no	no
ENSG00000226279	AC005682.7	chr7:22921511-22922009	0.214557	0.12898	0.28182	-0.508921	0.272692	0.781613	1	1	1	no	no	no
ENSG00000235664	AC005682.8	chr7:22928989-22980809	0.126844	0	0	-3.40282e+38	-3.40282e+38	0	0.579703	0.580616	1.32932	no	no	no
ENSG00000197085	AC005688.1	chr7:34386123-34911194	0	0.00957942	0.183427	3.40282e+38	3.40282e+38	2.9522	3.26068e-22	9.72241e-05	0	yes	yes	yes
ENSG00000239884	AC005696.1	chr17:2584249-2584530	6.49393	1.36538	16.9275	-1.55944	0.958069	2.51751	0.572358	0.812039	0.146261	no	no	no
ENSG00000247061	AC005696.2	chr17:2574351-2577029	1.3484	0.253317	4.27237	-1.67203	1.15325	2.82528	0.435599	0.557922	0.0256872	no	no	no
ENSG00000238283	AC005702.1	chr17:58085488-58096413	0.0808226	0.0227037	0.0508191	-1.26973	-0.463985	0.805743	1	1.19841	1.09846	no	no	no
ENSG00000247508	AC005702.2	chr17:58042456-58074333	0.796943	0.971366	0.787262	0.19792	-0.0122226	-0.210143	1.28462	1.35322	1.27686	no	no	no
ENSG00000239888	AC005703.1	chr17:15311700-15312005	0	0	0	0	0	0	1	1	1	no	no	no
ENSG00000237377	AC005703.2	chr17:15179878-15182794	0	0	0	0	0	0	1	1	1	no	no	no
ENSG00000230971	AC005703.3	chr17:15170777-15175607	0	0	0	0	0	0	1	1	1	no	no	no
ENSG00000230607	AC005722.4	chr17:19658692-19659522	0	0	0	0	0	0	1	1	1	no	no	no
ENSG00000253002	AC005725.1	chr17:11170621-11170696	0	0	0	0	0	0	1.17711	1.06527	1.30564	no	no	no
ENSG00000227543	AC005726.11	chr17:26925807-26944393	1.0627	0.25666	0.653967	-1.42082	-0.485512	0.935305	0.416087	1.10028	0.658447	no	no	no
ENSG00000167524	AC005726.6	chr17:26907029-26941474	6.49473	0.904039	8.69025	-1.97187	0.291211	2.26309	0.00113084	0.970967	4.94827e-05	yes	no	yes
ENSG00000225681	AC005730.2	chr17:19959599-19959943	0	0	0	0	0	0	1.11769	1.01835	1.21551	no	no	no
ENSG00000226040	AC005740.3	chr5:141275732-141276254	0	0	0.0460373	0	3.40282e+38	3.40282e+38	1	1	1	no	no	no
ENSG00000250347	AC005740.4	chr5:141416271-141416690	4.65457	3.43658	3.48283	-0.303374	-0.290004	0.0133693	1.24068	1.24685	1.35318	no	no	no
ENSG00000254099	AC005740.5	chr5:141350201-141362252	0	0	0	0	0	0	1.16412	1.06909	1.31082	no	no	no
ENSG00000249418	AC005741.2	chr5:129934040-129934409	0	0	0	0	0	0	1	1	1	no	no	no
ENSG00000246581	AC005753.1	chr5:141227142-141231803	6.3672	3.11718	3.82521	-0.714229	-0.509546	0.204683	0.7036	0.937841	1.24528	no	no	no
ENSG00000232058	AC005772.2	chr17:14918121-14955593	0	0	0	0	0	0	1	1	1	no	no	no
ENSG00000226156	AC005773.1	chr17:14851057-14851515	0	0	0	0	0	0	1	1	1	no	no	no
ENSG00000225157	AC005779.1	chr19:45687583-45688190	0	0	0	0	0	0	1	1	1	no	no	no
ENSG00000239524	AC005790.2	chr19:5277744-5278148	0	0	0	0	0	0	1.2095	1.08964	1.34373	no	no	no
ENSG00000235415	AC005808.3	chr20:52224892-52251129	0	0	0	0	0	0	1.181	1.07112	1.32349	no	no	no
ENSG00000235554	AC005822.1	chr17:16520161-16521195	48.4364	40.3767	46.319	-0.181999	-0.044701	0.137298	1.23914	1.33532	1.27204	no	no	no
ENSG00000239296	AC005826.1	chr7:35189064-35189144	0	0	0	0	0	0	1.20829	1.08828	1.31807	no	no	no
ENSG00000196138	AC005831.1	chr12:3797875-3799650	0.0924216	0.043473	0.0375285	-0.754221	-0.90126	-0.147038	1.0876	1.01474	1.32612	no	no	no
ENSG00000181464	AC005838.1	chr17:15468796-15469590	0	0	0	0	0	0	1	1	1.25118	no	no	no
ENSG00000223544	AC005838.2	chr17:15492165-15492398	8.27445	5.35894	4.91319	0	0	-0.0868439	1	1	1.33831	no	no	no
ENSG00000215039	AC005840.1	chr12:6548166-6560733	64.8524	40.4097	55.9805	-0.473045	-0.147111	0.325935	0.819253	1.24159	1.03742	no	no	no
ENSG00000206044	AC005841.1	chr12:2958396-2966213	0.59023	0	0.408663	-3.40282e+38	-0.367622	3.40282e+38	0.400982	1.22365	0.407272	no	no	no
ENSG00000240533	AC005846.1	chr12:6204864-6205136	0	0	0	0	0	0	1.19513	1.09287	1.34261	no	no	no
ENSG00000205325	AC005863.1	chr17:14670899-14683520	0	0	0	0	0	0	1	1	1	no	no	no
ENSG00000238212	AC005863.2	chr17:14741278-14803871	0	0	0	0	0	0	1	1	1	no	no	no
ENSG00000240636	AC005879.1	chr10:119964523-119964685	0	0	0	0	0	0	1.19412	1.09306	1.34158	no	no	no
ENSG00000227694	AC005884.1	chr17:59147231-59147702	30.6198	37.1239	59.6566	0.192614	0.666957	0.474344	1.26465	0.812728	1.00593	no	no	no
ENSG00000253830	AC005895.3	chr5:149516866-149535435	0.292262	0.529552	1.39137	0.59438	1.56039	0.966014	1.10955	0.45702	0.771901	no	no	no
ENSG00000257938	AC005895.4	chr5:149563300-149563916	0	2.80063	9.56264	3.40282e+38	3.40282e+38	1.22802	0.3418	0.239271	0.512883	no	no	no
ENSG00000246715	AC005899.1	chr17:30748304-30772564	0.0307882	0	0.054867	-3.40282e+38	0.57778	3.40282e+38	0.513375	1.16407	0.450379	no	no	no
ENSG00000249143	AC005908.1	chr12:3592879-3601975	0	0.00735719	0	3.40282e+38	0	-3.40282e+38	1	1	1	no	no	no
ENSG00000241172	AC005932.1	chr19:19068766-19069067	0	0	0	0	0	0	1	1	1	no	no	no
ENSG00000239367	AC005943.1	chr19:1570574-1570859	0	0	0	0	0	0	1	1	1	no	no	no
ENSG00000229590	AC005962.1	chr17:56234808-56234926	0	0	0	0	0	0	1	1	1	no	no	no
ENSG00000239221	AC005971.1	chr17:16095145-16095461	0	0	0	0	0	0	1.20799	1.08803	1.3191	no	no	no
ENSG00000225436	AC005971.3	chr17:16229798-16250988	4.6244	0.891386	1.72971	-1.64632	-0.983391	0.662933	0.283406	0.577289	1.00198	no	no	no
ENSG00000241959	AC005996.1	chr7:151161736-151162023	0	0	0	0	0	0	1	1	1	no	no	no
ENSG00000237713	AC006000.5	chr7:13378825-13404674	0	0	0	0	0	0	1	1.07526	1.31609	no	no	no
ENSG00000177418	AC006001.1	chr7:66021831-66022349	0	0	0.637858	0	3.40282e+38	3.40282e+38	1.12399	0.438432	0.438405	no	no	no
ENSG00000231515	AC006003.3	chr7:157531701-157533148	0	0	0	0	0	0	1.18837	1.01578	1.22623	no	no	no
ENSG00000236795	AC006004.1	chr7:146778025-146794701	0	0	0	0	0	0	1.1834	1.07049	1.32807	no	no	no
ENSG00000230746	AC006007.1	chr7:145372974-145378462	0.127729	0	0	-3.40282e+38	-3.40282e+38	0	1	1	1	no	no	no
ENSG00000244563	AC006011.4	chr2:128604309-128604658	16.6586	12.8763	24.1644	-0.257539	0.371952	0.629491	1.25357	1.17776	0.979394	no	no	no
ENSG00000243326	AC006013.1	chr7:67563245-67563313	0	0	0	0	0	0	1	1	1	no	no	no
ENSG00000205505	AC006014.10	chr7:74966355-74974606	0.00159323	0.00431941	0.0219999	0.997355	2.62527	1.62792	0.0522741	0	1.33482e-05	no	yes	yes
ENSG00000242073	AC006014.7	chr7:75103972-75115385	0.999793	0.741053	0.60244	-0.299476	-0.506561	-0.207085	1.26094	1.16633	1.29557	no	no	no
ENSG00000146722	AC006014.8	chr7:75021228-75024708	0.611915	0.0252971	0.423493	-3.1859	-0.368055	2.81785	3.56013e-06	1.18025	1.4588e-07	yes	no	yes
ENSG00000243046	AC006017.1	chr7:151722278-151722560	0	0	0	0	0	0	1	1	1	no	no	no
ENSG00000203335	AC006019.3	chr7:153721093-153758033	0	0	0	0	0	0	1.14333	1.03061	1.24568	no	no	no
ENSG00000233363	AC006019.4	chr7:153789285-153793128	0.00633921	0	0	-3.40282e+38	-3.40282e+38	0	0.000395037	0.000395189	1.22992	yes	yes	no
ENSG00000223419	AC006022.4	chr7:30782046-30782434	0	0	0	0	0	0	1.10045	1.00384	1.22301	no	no	no
ENSG00000248711	AC006023.8	chr7:40191211-40193750	0.163281	0.195139	0.159733	0.178244	-0.0219669	-0.200211	1.30611	1.35159	1.29706	no	no	no
ENSG00000218305	AC006024.4	chr7:48959360-48965612	1.45201	2.11436	0.747214	0.375805	-0.66435	-1.04016	1.08892	0.792037	0.436099	no	no	no
ENSG00000223275	AC006026.1	chr7:23708895-23708973	0	0	0	0	0	0	1	1	1	no	no	no
ENSG00000227436	AC006026.11	chr7:23658951-23662445	0.426296	1.62602	0.573593	1.33875	0.296784	-1.04197	0.610584	1.26855	0.77674	no	no	no
ENSG00000228953	AC006026.12	chr7:23695300-23695480	0	0	0	0	0	0	1	1	1	no	no	no
ENSG00000234286	AC006026.13	chr7:23719813-23720405	0	0	0	0	0	0	1.19019	1.08082	1.32604	no	no	no
ENSG00000224785	AC006026.9	chr7:23602077-23603880	2.58583	5.1503	3.05449	0.689007	0.166565	-0.522442	0.85921	1.28673	1.00801	no	no	no
ENSG00000244279	AC006027.2	chr7:30402015-30452118	0	0	0	0	0	0	1.15426	1.05303	1.33543	no	no	no
ENSG00000233202	AC006028.10	chr7:2804241-2815134	0	0	0	0	0	0	1.19074	1.07703	1.2302	no	no	no
ENSG00000231357	AC006028.11	chr7:2875254-2875656	0.851631	0.655925	1.41223	-0.261106	0.505769	0.766876	1.28623	1.17726	1.03165	no	no	no
ENSG00000228246	AC006028.9	chr7:2757466-2762622	0.282905	0.136966	0.436077	-0.725377	0.432706	1.15808	0.985623	1.16091	0.608972	no	no	no
ENSG00000229798	AC006030.1	chr2:74533854-74535135	0.0478988	0.0409477	0.029275	0	-0.492356	0	1	0	1	no	yes	no
ENSG00000231916	AC006033.22	chr7:38350983-38351409	17.3132	12.5894	4.94933	-0.318615	-1.25222	-0.933601	1.20641	0.499468	0.723976	no	no	no
ENSG00000230981	AC006035.1	chr7:16128695-16129261	0.172181	0.0892325	0	-0.657299	-3.40282e+38	-3.40282e+38	1	1	1	no	no	no
ENSG00000236112	AC006035.2	chr7:16128779-16129265	0	0.0533046	0	3.40282e+38	0	-3.40282e+38	1	1	1	no	no	no
ENSG00000226442	AC006037.2	chr2:235017359-235018125	0	0	0	0	0	0	1	1	1	no	no	no
ENSG00000225810	AC006038.4	chr2:42592809-42652228	0	0.119396	0.111538	3.40282e+38	3.40282e+38	-0.0680812	0.513793	0.513719	1.34403	no	no	no
ENSG00000230658	AC006039.4	chr7:23140846-23145322	0	0.0368496	0.157837	3.40282e+38	3.40282e+38	1.45472	1	1	1	no	no	no
ENSG00000229379	AC006041.1	chr7:15880921-15881985	0	0	0	0	0	0	1	1	1	no	no	no
ENSG00000227719	AC006042.6	chr7:8153654-8156191	0.599488	0	0.571248	-3.40282e+38	-0.0482526	3.40282e+38	0.46808	1.34654	0.441793	no	no	no
ENSG00000233108	AC006042.7	chr7:7997813-8009534	0	0	0	0	0	0	1.19062	1.07714	1.23028	no	no	no
ENSG00000233264	AC006042.8	chr7:8019942-8021859	1.43781	1.48915	0.75719	0.0350857	-0.641259	-0.676344	1.34699	1.00732	0.970506	no	no	no
ENSG00000225816	AC006045.3	chr7:15025002-15025699	0	0	0	0	0	0	1	1	1	no	no	no
ENSG00000231421	AC006050.2	chr17:28900488-28903499	0	0.0714429	0.401498	3.40282e+38	3.40282e+38	1.7263	1	1	1	no	no	no
ENSG00000231870	AC006050.3	chr17:28894400-28898563	0.0242147	0.458097	1.91284	2.94012	4.36939	1.42926	0.380323	0.056633	0.442695	no	no	no
ENSG00000251220	AC006052.1	chr4:23516577-23516907	0	0	0	0	0	0	1	1	1	no	no	no
ENSG00000240203	AC006059.1	chr3:42717690-42717983	0	0	0	0	0	0	1	1	1	no	no	no
ENSG00000247853	AC006064.1	chr12:6687787-6693905	0.215054	0.176311	0.130987	-0.198641	-0.495793	-0.297152	1.29412	1.15891	1.25624	no	no	no
ENSG00000256329	AC006064.2	chr12:6619440-6619688	26.1613	3.7135	1.86983	-1.95231	-2.63843	-0.686126	0.357528	0.119508	1.11979	no	no	no
ENSG00000242824	AC006065.1	chr12:127068194-127068244	0	0	0	0	0	0	1	1	1	no	no	no
ENSG00000242901	AC006065.2	chr12:127068006-127068056	0	0	0	0	0	0	1	1	1	no	no	no
ENSG00000248807	AC006070.11	chr17:39368957-39369489	0	0	0	0	0	0	1	1	1	no	no	no
ENSG00000251439	AC006070.12	chr17:39343195-39343388	0	0	0	0	0	0	1.15381	1	1.27958	no	no	no
ENSG00000237183	AC006070.13	chr17:39436855-39437062	0	0	0	0	0	0	1	1	1	no	no	no
ENSG00000229351	AC006070.7	chr17:39427562-39428087	0	0	0	0	0	0	1	1	1	no	no	no
ENSG00000225563	AC006076.1	chr20:52416361-52417857	0	0	0	0	0	0	1	1	1	no	no	no
ENSG00000178430	AC006111.1	chr16:3725410-3727060	0.818247	0.0873382	1.22235	-2.23738	0.401364	2.63874	0.188331	1.17207	0.0655691	no	no	no
ENSG00000242585	AC006111.2	chr16:3684834-3685119	0	0	0	0	0	0	1	1	1	no	no	no
ENSG00000245902	AC006116.1	chr19:56905086-56910541	0.828606	0.477201	0.633093	-0.551807	-0.269128	0.282678	0.945809	1.1868	1.19159	no	no	no
ENSG00000241226	AC006132.1	chr19:46154767-46155061	0	0	0	0	0	0	1	1	1	no	no	no
ENSG00000240320	AC006133.3	chr19:40188543-40188713	0	0	0	0	0	0	1	1	1	no	no	no
ENSG00000221428	AC006150.1	chr7:14815030-14815148	0	0	0	0	0	0	1.09985	1.00282	1	no	no	no
ENSG00000226323	AC006150.1	chr7:14853755-14856190	0	0	0	0	0	0	1.12266	1.02232	1	no	no	no
ENSG00000251154	AC006153.3	chr7:90099100-90118278	0.591734	0	0	-3.40282e+38	-3.40282e+38	0	0.512961	0.512938	1.27883	no	no	no
ENSG00000231210	AC006159.3	chr7:116211013-116254874	0	0	0	0	0	0	1	1	1	no	no	no
ENSG00000243220	AC006159.4	chr7:116203647-116211288	0	0	0	0	0	0	1	1	1	no	no	no
ENSG00000235427	AC006159.5	chr7:116182771-116192023	0	0	0	0	0	0	1.18106	1.07138	1.32387	no	no	no
ENSG00000249488	AC006160.4	chr4:17553739-17554375	0	0	0	0	0	0	1	1	1	no	no	no
ENSG00000249502	AC006160.5	chr4:17589089-17616194	0.173111	0	0.121343	-3.40282e+38	-0.35531	3.40282e+38	0.513475	1.26446	0.515391	no	no	no
ENSG00000254360	AC006160.8	chr4:17632546-17634062	1.74423	0.407804	0.688432	-1.45328	-0.92965	0.52363	0.522235	0.854286	1.15848	no	no	no
ENSG00000238090	AC006195.2	chr7:33419575-33420498	0	0.0391706	0.000490877	3.40282e+38	3.40282e+38	-4.37949	0	0	0	yes	yes	yes
ENSG00000230173	AC006196.1	chr2:195595318-195626159	0	0	0	0	0	0	1	1	1	no	no	no
ENSG00000118976	AC006207.1	chr12:3948624-3951691	1.02834	2.00082	0.53455	0.665609	-0.654277	-1.31989	0.910125	0.966214	0.41857	no	no	no
ENSG00000247377	AC006213.1	chr19:44395956-44405957	0.197141	0.394574	0.145899	0.693888	-0.301	-0.994888	1.01499	1.25517	0.78046	no	no	no
ENSG00000229457	AC006227.1	chr2:107871146-107982329	0	0	0	0	0	0	1	1	1	no	no	no
ENSG00000248110	AC006230.4	chr4:11374209-11374745	19.7387	20.5863	26.6114	0.0420477	0.298761	0.256713	1.34321	1.19466	1.22157	no	no	no
ENSG00000242651	AC006238.1	chr18:9830326-9830624	0	0	0	0	0	0	1.19675	1.08219	1.33403	no	no	no
ENSG00000236057	AC006262.1	chr19:46706682-46718095	0	0	0.206022	0	3.40282e+38	3.40282e+38	1	0.408094	0.408011	no	no	no
ENSG00000256017	AC006262.2	chr19:46692286-46706319	0	0.152232	1.9923	3.40282e+38	3.40282e+38	2.57164	0.432367	0.231703	0.0445421	no	no	no
ENSG00000241012	AC006262.2	chr19:46722679-46723177	0.214557	0.112857	0.369374	-0.642452	0.543232	1.18568	1	1	1	no	no	no
ENSG00000180926	AC006271.1	chr19:9371729-9372200	0	0	0	0	0	0	1	1	1	no	no	no
ENSG00000188314	AC006271.2	chr19:9346134-9346812	0	0	0	0	0	0	1	1	1	no	no	no
ENSG00000225980	AC006271.3	chr19:9376065-9377015	0	0	0	0	0	0	1	1	1	no	no	no
ENSG00000234465	AC006276.1	chr19:44084789-44088106	0.376308	0.27484	0.523225	-0.314219	0.329602	0.643822	1.23516	1.22131	1.01574	no	no	no
ENSG00000253392	AC006277.2	chr19:2915143-2917105	0.829136	0.275765	0.197663	-1.10084	-1.43382	-0.332986	0.800635	0.597144	1.26191	no	no	no
ENSG00000170858	AC006293.3	chr19:55219699-55224955	0.818941	0.215712	0.0262028	-1.33407	-3.44215	-2.10808	0.513443	0.00386649	0.23805	no	yes	no
ENSG00000251412	AC006296.1	chr4:14384746-14410702	0	0	0	0	0	0	1	1	1	no	no	no
ENSG00000248425	AC006296.2	chr4:14392062-14395616	0.157378	0	0	-3.40282e+38	-3.40282e+38	0	1	1	1	no	no	no
ENSG00000247624	AC006296.3	chr4:14911584-15003669	0	0.0272946	0.0259098	3.40282e+38	3.40282e+38	-0.052068	0.581279	0.582957	1	no	no	no
ENSG00000206129	AC006305.1	chr18:53670843-53858493	0.0237122	0	0.0175825	-3.40282e+38	-0.299089	3.40282e+38	1	1.29519	0.5816	no	no	no
ENSG00000242304	AC006315.1	chr7:146113434-146113645	0	0	0	0	0	0	1.2002	1.08247	1.33298	no	no	no
ENSG00000222994	AC006322.1	chr7:83548917-83549019	0	0	0	0	0	0	1	1	1	no	no	no
ENSG00000239325	AC006323.1	chr7:148481396-148481485	0	0	0	0	0	0	1.20837	1.08835	1.3185	no	no	no
ENSG00000226978	AC006324.1	chr7:78638303-78641593	0	0	0	0	0	0	1.12028	1	1	no	no	no
ENSG00000224042	AC006326.2	chr7:116903970-116904442	0	0	0	0	0	0	1	1	1	no	no	no
ENSG00000230785	AC006326.3	chr7:116902971-116904942	0	0	0	0	0	0	1	1	1	no	no	no
ENSG00000230605	AC006326.5	chr7:116904446-116904584	0	0	0	0	0	0	1	1	1	no	no	no
ENSG00000239910	AC006349.1	chr14:74641158-74641456	0	0	0.873287	0	3.40282e+38	3.40282e+38	1.20604	0.511883	0.511859	no	no	no
ENSG00000229110	AC006355.3	chr7:78754054-78755066	0	0	0	0	0	0	1.11197	1	1	no	no	no
ENSG00000241530	AC006368.1	chr2:230045487-230045666	0	0	0	0	0	0	1.19365	1.08301	1.3464	no	no	no
ENSG00000236213	AC006369.2	chr2:37827278-37873841	0.305366	0	0.217308	-3.40282e+38	-0.340196	3.40282e+38	0.511011	1.26748	0.511027	no	no	no
ENSG00000236572	AC006369.3	chr2:37971475-37974189	0	0	0	0	0	0	1	1	1	no	no	no
ENSG00000236669	AC006372.1	chr7:157318476-157320019	0	0	0	0	0	0	1	1	1	no	no	no
ENSG00000234210	AC006372.4	chr7:157258924-157292410	0	0	0	0	0	0	1.18998	1.08087	1	no	no	no
ENSG00000223872	AC006372.5	chr7:157294015-157296271	0	0	0	0	0	0	1	1	1	no	no	no
ENSG00000233191	AC006372.6	chr7:157305987-157309535	0	0	0	0	0	0	1	1	1	no	no	no
ENSG00000235431	AC006373.1	chr7:10000650-10021444	0	0	0	0	0	0	1	1	1	no	no	no
ENSG00000236610	AC006374.2	chr7:85846100-85847049	0	0	0	0	0	0	1	1	1	no	no	no
ENSG00000223070	AC006377.1	chr7:31833861-31833959	0	0	0	0	0	0	1.10287	1.00418	1.22181	no	no	no
ENSG00000236861	AC006378.2	chr7:93598753-93640425	0	0	0	0	0	0	1.18469	1.0706	1.32797	no	no	no
ENSG00000241247	AC006378.3	chr7:93594721-93597702	1.77698	0	1.28224	-3.40282e+38	-0.326308	3.40282e+38	0.486179	1.26335	0.471059	no	no	no
ENSG00000221751	AC006380.1	chr7:31356611-31356738	0	0	0	0	0	0	1	1	1	no	no	no
ENSG00000231418	AC006380.3	chr7:31454258-31460900	0	0	0	0	0	0	1	1	1	no	no	no
ENSG00000248444	AC006390.3	chr4:24773088-24774042	0	0	0	0	0	0	1	1	1	no	no	no
ENSG00000251638	AC006390.4	chr4:24769670-24769953	0	0	0	0	0	0	1	1	1	no	no	no
ENSG00000225917	AC006427.1	chr4:16228285-16259810	7.01522	9.45082	10.151	0.298019	0.369494	0.0714746	1.15897	1.08542	1.32258	no	no	no
ENSG00000242358	AC006427.1	chr4:16257930-16258178	6037.17	6060.11	5193.91	0.00379212	-0.150449	-0.154241	1.35439	1.25615	1.25398	no	no	no
ENSG00000248851	AC006427.2	chr4:16309078-16309790	0	0	0	0	0	0	1	1	1	no	no	no
ENSG00000205821	AC006435.1	chr17:2310278-2318731	0	0	0.115955	0	3.40282e+38	3.40282e+38	1.13203	0.582657	0.584968	no	no	no
ENSG00000249512	AC006445.1	chr4:13527942-13535959	0	0	0	0	0	0	1	1	1	no	no	no
ENSG00000242209	AC006445.6	chr4:13649320-13650024	0	0	0.183518	0	3.40282e+38	3.40282e+38	1	1	1	no	no	no
ENSG00000249148	AC006445.7	chr4:13633445-13634223	0	0	0	0	0	0	1	1	1	no	no	no
ENSG00000246095	AC006445.8	chr4:13547698-13549425	0.107579	0	0.630012	-3.40282e+38	1.76751	3.40282e+38	1	0.379359	0.344417	no	no	no
ENSG00000227450	AC006449.1	chr17:36905612-36906969	0.591056	0.496376	1.01151	-0.174576	0.537293	0.711869	1.299	1.10145	0.971579	no	no	no
ENSG00000221732	AC006452.1	chr7:140280086-140280149	0	0	0	0	0	0	1	1	1	no	no	no
ENSG00000240173	AC006452.2	chr7:140345662-140345926	0	0	0	0	0	0	1	1	1	no	no	no
ENSG00000230000	AC006455.1	chr7:62809238-62812151	0	0	0	0	0	0	1	1	1	no	no	no
ENSG00000227489	AC006458.3	chr7:15105831-15108276	0	0	0	0	0	0	1	1	1	no	no	no
ENSG00000228509	AC006460.2	chr2:191541669-191573442	0	0	0	0	0	0	1.111	1.01431	1.23453	no	no	no
ENSG00000228568	AC006461.2	chr2:72515913-72516239	0	0	0	0	0	0	1.11129	1.01422	1.23379	no	no	no
ENSG00000219545	AC006465.3	chr7:7680341-8043689	22.0087	23.5793	11.9019	0.0689306	-0.614739	-0.68367	1.3532	1.32264	0.414012	no	no	no
ENSG00000214998	AC006465.4	chr7:7948930-7950080	2.7128	4.80358	5.31933	0.57138	0.673365	0.101985	1.01225	0.908842	1.31618	no	no	no
ENSG00000232887	AC006466.5	chr7:31158897-31159186	0	0	0	0	0	0	1	1	1	no	no	no
ENSG00000242650	AC006478.1	chr7:51784382-51784626	0	0	0	0	0	0	1	1	1	no	no	no
ENSG00000232790	AC006481.1	chr7:20875049-21061771	0	0	0	0	0	0	1	1	1	no	no	no
ENSG00000228675	AC006482.1	chr7:17719172-17720283	0	0	0	0	0	0	1	1	1	no	no	no
ENSG00000234708	AC006483.1	chr7:5553484-5565173	0.0828959	0	0.0305009	-3.40282e+38	-0.999829	3.40282e+38	0.441606	0.992845	1	no	no	no
ENSG00000228974	AC006483.5	chr7:5600373-5600686	190.094	459.102	787.442	0.881752	1.42127	0.539516	0.511221	0.104091	0.768671	no	no	no
ENSG00000237738	AC006483.7	chr7:5702062-5720092	0	0	0	0	0	0	1.18283	1.0756	1.31618	no	no	no
ENSG00000204957	AC006486.1	chr19:42746926-42749125	0.140311	0.0873711	0.0415382	-0.473698	-1.21725	-0.743549	1	1	1	no	no	no
ENSG00000252789	AC006487.1	chr17:47638363-47638447	0	0	0	0	0	0	1.17174	1.06438	1.30491	no	no	no
ENSG00000251338	AC006499.1	chr4:10296086-10297203	0	0	0	0	0	0	1	1	1	no	no	no
ENSG00000251278	AC006499.2	chr4:10293818-10294332	0	0	0	0	0	0	1	1	1	no	no	no
ENSG00000250505	AC006499.3	chr4:10286584-10287332	0	0	0	0	0	0	1	1	1	no	no	no
ENSG00000250074	AC006499.4	chr4:10269518-10269855	0	0	0	0	0	0	1	1	1	no	no	no
ENSG00000250573	AC006499.5	chr4:10261068-10261762	0	0	0	0	0	0	1	1	1	no	no	no
ENSG00000248777	AC006499.6	chr4:10201446-10202296	0	0	0	0	0	0	1	1	1	no	no	no
ENSG00000251296	AC006499.7	chr4:10168782-10169389	0	0	0	0	0	0	1	1	1	no	no	no
ENSG00000250040	AC006499.8	chr4:10256362-10258245	0	0	0	0	0	0	1	1	1	no	no	no
ENSG00000233391	AC006504.1	chr19:28284401-28297684	2.12543	1.50017	1.16758	-0.348397	-0.599041	-0.250643	1.19767	1.02496	1.25608	no	no	no
ENSG00000247687	AC006504.2	chr19:28281401-28284848	0.969925	1.10335	1.40308	0.128892	0.36921	0.240317	1.31043	1.18217	1.25509	no	no	no
ENSG00000224443	AC006509.4	chr2:47932606-47933118	0	0	0	0	0	0	1	1	1	no	no	no
ENSG00000225009	AC006509.6	chr2:47922954-47984932	0	0	0	0	0	0	1	1	1	no	no	no
ENSG00000224058	AC006509.7	chr2:47958540-47959174	0	0.10676	0.0989433	3.40282e+38	3.40282e+38	-0.0760381	1	1	1	no	no	no
ENSG00000242211	AC006517.1	chr12:8008766-8009066	0	0	0	0	0	0	1.20001	1.0816	1.33374	no	no	no
ENSG00000222548	AC006534.1	chr17:65809697-65809770	0	0	0	0	0	0	1	1	1	no	no	no
ENSG00000240673	AC006539.2	chr19:20190626-20191348	0.513814	0.738845	0.172283	0.363227	-1.09272	-1.45595	1.24505	0.93271	0.680942	no	no	no
ENSG00000240816	AC006547.1	chr22:20116304-20116413	0	0	0	0	0	0	1	1	1	no	no	no
ENSG00000236540	AC006547.13	chr22:20050502-20053600	0.482288	0	0.968763	-3.40282e+38	0.697478	3.40282e+38	0.486113	1.07705	0.407796	no	no	no
ENSG00000234409	AC006547.14	chr22:20135969-20138399	1.51499	0.0830828	0.61384	-2.90333	-0.903432	1.9999	0.0106668	0.616704	0.202895	no	no	no
ENSG00000243762	AC006547.8	chr22:20098343-20099398	1.47004	0.374653	5.50545	-1.36704	1.32045	2.68749	0.612075	0.513394	0.0625548	no	no	no
ENSG00000257628	AC006548.1	chr22:17394674-17395869	0	0	0.0484956	0	3.40282e+38	3.40282e+38	1	1	1	no	no	no
ENSG00000225480	AC006548.19	chr22:17378334-17378436	0	0	0	0	0	0	1	1	1	no	no	no
ENSG00000230481	AC006548.20	chr22:17385113-17385586	2.48415	9.99279	2.44656	1.39193	-0.0152489	-1.40718	0.512877	1	0.492792	no	no	no
ENSG00000250456	AC006552.1	chr4:55469377-55473298	0	0	0	0	0	0	1	1	1	no	no	no
ENSG00000175319	AC006557.1	chr18:14152997-14153075	0	0	0	0	0	0	1	1	1	no	no	no
ENSG00000252234	AC006557.2	chr18:14118592-14118701	0	0	0	0	0	0	1.17197	1.05035	1.28553	no	no	no
ENSG00000216190	AC006559.1	chr12:21561631-21561705	0	0	0	0	0	0	1	1.01183	1.26341	no	no	no
ENSG00000242453	AC006559.2	chr12:21569558-21569649	0	0	0	0	0	0	1	1.08259	1.33499	no	no	no
ENSG00000222226	AC006926.1	chr7:118102552-118102648	0	0	0	0	0	0	1	1	1	no	no	no
ENSG00000239363	AC006927.1	chr12:7779152-7779220	0	0	0	0	0	0	1	1	1	no	no	no
ENSG00000241758	AC006927.2	chr12:7772994-7773057	0	0	0	0	0	0	1	1	1	no	no	no
ENSG00000242449	AC006927.3	chr12:7773059-7773125	0	0	0	0	0	0	1	1	1	no	no	no
ENSG00000244726	AC006927.4	chr12:7780302-7780370	0	0	0	0	0	0	1	1	1	no	no	no
ENSG00000235328	AC006946.12	chr22:17574501-17574829	0	0	0	0	0	0	1.1805	1.07122	1.32362	no	no	no
ENSG00000235478	AC006946.15	chr22:17602475-17612994	0	0	0	0	0	0	1	1	1	no	no	no
ENSG00000229330	AC006947.1	chr17:64672474-64673522	0	0	0.262987	0	3.40282e+38	3.40282e+38	1.1116	0.50748	0.507504	no	no	no
ENSG00000239948	AC006953.1	chr19:44164641-44164928	6.77426	0	7.75728	-3.40282e+38	0.135502	3.40282e+38	0.418067	1.31678	0.363516	no	no	no
ENSG00000234457	AC006960.5	chr7:36345239-36345513	0	0	0	0	0	0	1	1	1	no	no	no
ENSG00000237400	AC006960.7	chr7:36502631-36544121	0	0	0	0	0	0	1.18209	1.07475	1	no	no	no
ENSG00000235859	AC006978.6	chr7:30410986-30412357	20.0957	9.83694	9.41127	-0.714359	-0.758596	-0.0442376	0.582902	0.513378	1.33642	no	no	no
ENSG00000211518	AC006988.1	chr7:88269834-88269941	0	0	0	0	0	0	1	1	1	no	no	no
ENSG00000231763	AC006988.4	chr7:88239554-88239983	0	0	0	0	0	0	1	1	1	no	no	no
ENSG00000231063	AC006994.1	chr2:210952949-210953788	0	0	0	0	0	0	1.11473	1.01507	1.22945	no	no	no
ENSG00000231294	AC006994.2	chr2:211036241-211095107	0	0.156528	0	3.40282e+38	0	-3.40282e+38	0.581188	1.01615	1	no	no	no
ENSG00000205580	AC006995.8	chr7:72518502-72525485	0.210749	0.0897454	0.113016	-0.85369	-0.623133	0.230556	1.06514	1.15224	1.30197	no	no	no
ENSG00000135205	AC007000.1	chr7:76673037-76958850	10.1058	2.35978	9.58823	0	0	0	1	1	1	no	no	no
ENSG00000225726	AC007000.10	chr7:76701067-76701554	0	0	0.0510177	0	0	0	1	1	1	no	no	no
ENSG00000237815	AC007000.11	chr7:76689661-76689796	133.78	0	51.4936	0	0	0	1	1	1	no	no	no
ENSG00000205482	AC007000.12	chr7:76682094-76688757	0.774824	0.18222	1.23901	0	0	0	1	1	1	no	no	no
ENSG00000228598	AC007001.4	chr7:20181538-20193154	0	0	0	0	0	0	1.11133	1.01429	1.23386	no	no	no
ENSG00000231183	AC007003.1	chr7:76531807-76548508	0	0	0	0	0	0	1	1	1	no	no	no
ENSG00000239574	AC007006.1	chr2:59830730-59830959	0	0	0	0	0	0	1	1	1	no	no	no
ENSG00000244239	AC007009.1	chr7:8301862-8302451	6.14116	2.8219	1.15055	-0.777605	-1.67477	-0.897166	0.924285	0.393352	0.878148	no	no	no
ENSG00000229917	AC007014.1	chr16:11120880-11121618	0.662738	4.10889	0.94888	1.82453	0.358903	-1.46563	0.275382	1.22574	0.432378	no	no	no
ENSG00000249930	AC007016.3	chr4:15494352-15494596	0	0	0	0	0	0	1.15014	1.05409	1.29241	no	no	no
ENSG00000230751	AC007036.4	chr7:30180485-30181033	0	0	0	0	0	0	1.11509	1.01527	1.22793	no	no	no
ENSG00000251660	AC007036.5	chr7:30197146-30199150	0	0	0	0	0	0	1.15332	1.04514	1.27709	no	no	no
ENSG00000227017	AC007036.6	chr7:30216002-30218630	0.254274	0.0971108	0	-0.962562	-3.40282e+38	-3.40282e+38	1	1	1	no	no	no
ENSG00000229127	AC007038.7	chr2:210895456-210929080	0.229334	0.0406448	0.181763	-1.73031	-0.232478	1.49783	0.475531	1.27983	0.561515	no	no	no
ENSG00000241159	AC007040.1	chr2:71192700-71192997	0	0	0	0	0	0	1	1	1	no	no	no
ENSG00000205847	AC007040.10	chr2:71256157-71256736	0.550882	0	0	0	0	0	1	1	1	no	no	no
ENSG00000237751	AC007040.5	chr2:71115000-71115478	0	0	0	0	0	0	1	1	1	no	no	no
ENSG00000228384	AC007040.6	chr2:71221639-71229884	0	0	0	0	0	0	1	1	1	no	no	no
ENSG00000239322	AC007040.7	chr2:71168946-71175740	0.0576857	0	0.135507	0	0	0	1	1	1	no	no	no
ENSG00000236469	AC007040.8	chr2:71229660-71291873	0	0	0	0	0	0	1	1	1	no	no	no
ENSG00000252216	AC007041.1	chr2:20553402-20553477	0	0	0	0	0	0	1	1	1	no	no	no
ENSG00000235411	AC007041.2	chr2:20439652-20440807	12.211	16.3102	12.783	0.289452	0.0457768	-0.243676	1.18166	1.33971	1.21131	no	no	no
ENSG00000236003	AC007050.17	chr22:20876356-20878157	0	0	0	0	0	0	1.17959	1.07207	1.3301	no	no	no
ENSG00000250261	AC007050.18	chr22:20941782-20946505	0	0	0	0	0	0	1.14757	1.05488	1.29022	no	no	no
ENSG00000239163	AC007056.1	chr14:78864220-78864302	0	0	0	0	0	0	1.20909	1.08889	1.31874	no	no	no
ENSG00000237835	AC007064.22	chr22:17336693-17337052	0	0	0	0	0	0	1	1	1	no	no	no
ENSG00000237689	AC007064.24	chr22:17350367-17352016	0	0	0	0	0	0	1	1	1	no	no	no
ENSG00000237358	AC007064.25	chr22:17357441-17357792	0.0839419	0	0	-3.40282e+38	-3.40282e+38	0	1	1	1	no	no	no
ENSG00000228122	AC007064.26	chr22:17357107-17357311	0	0	0	0	0	0	1	1	1	no	no	no
ENSG00000223838	AC007091.1	chr7:19393156-19618229	0	0	0	0	0	0	1	1	1	no	no	no
ENSG00000233723	AC007092.1	chr2:58654933-59290901	0	0	0.16692	0	3.40282e+38	3.40282e+38	1.18914	0.459396	0.459423	no	no	no
ENSG00000223052	AC007096.1	chr7:29127803-29127927	0	0	0	0	0	0	1.10281	1.00414	1.22205	no	no	no
ENSG00000226605	AC007098.1	chr2:63053198-63085573	0	4.95121	2.43598	3.40282e+38	3.40282e+38	-0.709282	0.460981	0.486216	1.08763	no	no	no
ENSG00000231172	AC007099.1	chr2:75767864-75769832	0	0	0.0740483	0	3.40282e+38	3.40282e+38	1.18767	0.513176	0.5132	no	no	no
ENSG00000237293	AC007099.2	chr2:75701578-75709705	0	0	0	0	0	0	1.18203	1.07451	1.31527	no	no	no
ENSG00000251410	AC007106.1	chr4:27969344-27986685	0	0	0	0	0	0	1	1	1	no	no	no
ENSG00000258148	AC007115.3	chr12:91587490-91587696	0	0	0	0	0	0	1	1	1	no	no	no
ENSG00000250497	AC007126.1	chr4:13779000-13783781	0	0	0.00901624	0	3.40282e+38	3.40282e+38	1	0.585061	0.585224	no	no	no
ENSG00000229970	AC007128.1	chr7:8301893-8384146	0	0	0.0533075	0	3.40282e+38	3.40282e+38	1.11656	0.513259	0.513283	no	no	no
ENSG00000233400	AC007130.1	chr7:27655592-27667109	0	0.116347	0.109206	3.40282e+38	3.40282e+38	-0.0633332	0.471552	0.470291	1.34369	no	no	no
ENSG00000222030	AC007131.1	chr2:59444842-59506535	0	0	0	0	0	0	1	1	1	no	no	no
ENSG00000221653	AC007131.1	chr2:59468755-59468837	0	0	0	0	0	0	1	1	1	no	no	no
ENSG00000233891	AC007131.2	chr2:59465850-59960531	0	0	0	0	0	0	1	1	1	no	no	no
ENSG00000252773	AC007131.2	chr2:59549314-59549400	0	0	0	0	0	0	1	1	1	no	no	no
ENSG00000234718	AC007161.4	chr7:7778164-7781786	0	0	0	0	0	0	1.18043	1.0789	1.32289	no	no	no
ENSG00000239411	AC007161.5	chr7:7781721-7782166	0	0	0	0	0	0	1.21029	1.08967	1.34363	no	no	no
ENSG00000224590	AC007163.10	chr2:202418410-202418754	0	0	0	0	0	0	1.11909	1.01998	1.21147	no	no	no
ENSG00000234731	AC007163.11	chr2:202418818-202419113	0	0	0	0	0	0	1.18028	1.07892	1.32291	no	no	no
ENSG00000249177	AC007163.12	chr2:202419106-202420774	0	0	0	0	0	0	1.1599	1.0557	1.28749	no	no	no
ENSG00000227841	AC007163.13	chr2:202421614-202422988	0	0	0	0	0	0	1.11252	1.01393	1.23586	no	no	no
ENSG00000237166	AC007163.3	chr2:201577027-201599900	0	0.0348566	0	3.40282e+38	0	-3.40282e+38	0.513187	1.07018	0.51321	no	no	no
ENSG00000244301	AC007163.4	chr2:201542955-201603504	0	0	0	0	0	0	1.15461	1.05309	1.33553	no	no	no
ENSG00000230408	AC007163.6	chr2:201645217-201676565	0	0	0	0	0	0	1.11389	1.01696	1.23752	no	no	no
ENSG00000234842	AC007163.8	chr2:202414353-202415030	0	0	0	0	0	0	1.1798	1.07971	1.32323	no	no	no
ENSG00000227736	AC007163.9	chr2:202417581-202418335	0	0	0	0	0	0	1.11225	1.01394	1.23563	no	no	no
ENSG00000231815	AC007179.1	chr2:59662347-59669396	0	0	0	0	0	0	1	1	1	no	no	no
ENSG00000252455	AC007179.1	chr2:59760118-59760210	0	0	0	0	0	0	1	1	1	no	no	no
ENSG00000119686	AC007182.1	chr14:76044939-76114512	8.82877	5.268	5.75585	-0.516365	-0.4278	0.0885654	0.857549	0.965293	1.30594	no	no	no
ENSG00000214602	AC007189.2	chr2:49142405-49143669	0	0	0	0	0	0	1	1	1	no	no	no
ENSG00000243954	AC007224.1	chr16:8777111-8777408	0	0	0	0	0	0	1.15777	1.08608	1.33939	no	no	no
ENSG00000226230	AC007237.2	chr7:78115846-78116345	0.851423	1.42967	3.51631	0.51829	0	0	1.15307	1	1	no	no	no
ENSG00000231043	AC007238.1	chr2:58687426-58689167	78.1799	117.588	61.9725	0.408178	-0.232321	-0.640499	0.865821	1.14617	0.502061	no	no	no
ENSG00000243120	AC007239.1	chr2:103260245-103260341	0	0	0	0	0	0	1.19748	1.08791	1.33237	no	no	no
ENSG00000221374	AC007242.1	chr2:202705851-202705953	0	0	0	0	0	0	1.09946	1.00356	1.2215	no	no	no
ENSG00000231124	AC007242.3	chr2:202689270-202689555	0	0	0	0	0	0	1.18726	1.01605	1.22879	no	no	no
ENSG00000250924	AC007245.1	chr7:38381215-38418238	2.23964	1.53149	0.772541	-0.380074	-1.06439	-0.684311	1.14227	0.52493	0.890161	no	no	no
ENSG00000231312	AC007246.3	chr2:39663777-39892483	4.00414	7.17915	4.34872	0.583851	0.0825506	-0.501301	0.603886	1.30729	0.819776	no	no	no
ENSG00000205716	AC007248.6	chr2:102866316-102866715	0	0	0.227526	0	3.40282e+38	3.40282e+38	1	1	1	no	no	no
ENSG00000236785	AC007248.7	chr2:103027702-103028568	0	0	0	0	0	0	1	1	1	no	no	no
ENSG00000217258	AC007249.3	chr2:10592444-10595678	0	0.16368	0.149169	3.40282e+38	3.40282e+38	-0.0928364	1	1	1	no	no	no
ENSG00000225226	AC007250.4	chr2:58503011-58523683	0	0.0738999	0	3.40282e+38	0	-3.40282e+38	1	1	1	no	no	no
ENSG00000236757	AC007251.2	chr2:103489797-103512180	0	0	0	0	0	0	1	1	1	no	no	no
ENSG00000235653	AC007253.1	chr2:40156249-40157138	0	0	0	0	0	0	1.17886	1.07076	1.32928	no	no	no
ENSG00000227028	AC007254.3	chr2:40146832-40482349	0	0	0.00637003	0	3.40282e+38	3.40282e+38	1.1201	0	0	no	yes	yes
ENSG00000225264	AC007255.7	chr7:29638410-29724871	0.329416	0.212647	0.204096	-0.437686	-0.478729	-0.0410425	1.13569	1.16751	1.34792	no	no	no
ENSG00000223813	AC007255.8	chr7:29554384-29603286	4.59992	3.36842	1.2225	-0.311597	-1.32514	-1.01355	1.16788	0.335192	0.534357	no	no	no
ENSG00000213090	AC007256.5	chr2:202275266-202278031	3.86112	7.68037	1.99401	0.687711	-0.660808	-1.34852	0.752963	0.85875	0.240454	no	no	no
ENSG00000226925	AC007271.3	chr2:102789080-102798568	0	0	0	0	0	0	1.12002	1.02077	1.21489	no	no	no
ENSG00000237078	AC007272.1	chr2:201973423-201973553	0	0	0	0	0	0	1	1	1	no	no	no
ENSG00000225695	AC007272.2	chr2:201927811-201928774	17.3486	19.8084	22.089	0.132593	0.241567	0.108973	1.2919	1.21684	1.30177	no	no	no
ENSG00000242355	AC007272.2	chr2:201962466-201962814	0.517874	0	0	-3.40282e+38	-3.40282e+38	0	1	1	1	no	no	no
ENSG00000224672	AC007272.3	chr2:201966104-201967859	0.251072	0	0.0433873	-3.40282e+38	-1.75557	3.40282e+38	1	1	1	no	no	no
ENSG00000212024	AC007276.1	chr7:29720348-29720445	0	0	0	0	0	0	1.10542	1.00991	1.25812	no	no	no
ENSG00000242724	AC007276.2	chr7:29734924-29735011	0	0	0	0	0	0	1.19695	1.08694	1.33472	no	no	no
ENSG00000227855	AC007276.5	chr7:29689842-29782210	0.0417614	0.0152701	0.206783	-1.00607	1.5997	2.60577	0.850954	0.513121	0.0267931	no	no	no
ENSG00000239968	AC007276.6	chr7:29724388-29724808	0.410031	0.159671	0.636665	-0.943118	0.44001	1.38313	0.926859	1.22988	0.524925	no	no	no
ENSG00000213981	AC007277.3	chr2:171494878-171551884	0	0	0	0	0	0	1.10444	1.00753	1.2578	no	no	no
ENSG00000236525	AC007278.2	chr2:103050416-103051800	0.22942	0	0.132047	-3.40282e+38	-0.552399	3.40282e+38	0.445153	1.1557	0.465642	no	no	no
ENSG00000234389	AC007278.3	chr2:103055172-103056935	0.469153	0.0715163	0.196563	-1.881	-0.869946	1.01106	0.422844	0.91882	0.902451	no	no	no
ENSG00000230799	AC007279.2	chr2:202627459-202628296	0.120606	0	0.1834	-3.40282e+38	0.419142	3.40282e+38	0.523991	1.23884	0.470379	no	no	no
ENSG00000240150	AC007282.1	chr2:202414209-202414281	0	0	0	0	0	0	1.20754	1.09533	1.34098	no	no	no
ENSG00000240496	AC007282.2	chr2:202414286-202414354	0	0	0	0	0	0	1.19472	1.09293	1.3422	no	no	no
ENSG00000240517	AC007282.3	chr2:202420890-202420950	0	0	0	0	0	0	1.19503	1.09282	1.34265	no	no	no
ENSG00000224299	AC007282.6	chr2:202415246-202415772	0	0	0	0	0	0	1.11862	1.01912	1.21307	no	no	no
ENSG00000240139	AC007283.1	chr2:202077881-202077940	0	0	0	0	0	0	1.20752	1.09548	1.34096	no	no	no
ENSG00000243571	AC007283.2	chr2:202077810-202077881	0	0	0	0	0	0	1.15665	1.08524	1.33893	no	no	no
ENSG00000243626	AC007283.3	chr2:202077940-202078008	0	0	0	0	0	0	1.15659	1.08467	1.33778	no	no	no
ENSG00000235579	AC007283.4	chr2:202027206-202027403	0	0	0	0	0	0	1.17853	1.07084	1.32909	no	no	no
ENSG00000234431	AC007283.5	chr2:202031687-202032269	13.7991	14.2869	30.8366	0.0347413	0.804102	0.769361	1.34643	0.758922	0.779501	no	no	no
ENSG00000212110	AC007285.1	chr7:30032772-30032857	0	0	0	0	0	0	1.10719	1.0091	1.25836	no	no	no
ENSG00000227014	AC007285.6	chr7:30028215-30065276	0.372798	0	0	-3.40282e+38	-3.40282e+38	0	0.513346	0.513322	1.2351	no	no	no
ENSG00000231519	AC007285.7	chr7:30109273-30114731	0	0	0	0	0	0	1.18838	1.01572	1.22618	no	no	no
ENSG00000230344	AC007308.1	chr22:21077334-21080201	0.0324056	0	0	-3.40282e+38	-3.40282e+38	0	0.52743	0.527453	1.23736	no	no	no
ENSG00000234252	AC007308.6	chr22:21077334-21080208	0	0	0.130911	0	3.40282e+38	3.40282e+38	1.19034	0.406425	0.406453	no	no	no
ENSG00000224946	AC007312.3	chr7:33316445-33316703	0.340313	0	0.00779383	-3.40282e+38	-3.77653	3.40282e+38	1.18483e-34	0	0	yes	yes	yes
ENSG00000226046	AC007316.3	chr7:97066829-97067208	0	0	0	0	0	0	1	1	1	no	no	no
ENSG00000233128	AC007317.1	chr2:40973626-40994592	0	0	0	0	0	0	1	1	1	no	no	no
ENSG00000172974	AC007318.5	chr2:65432136-65433396	208.011	210.617	251.836	0.0124484	0.191188	0.17874	1.34872	1.13785	1.15327	no	no	no
ENSG00000224063	AC007319.1	chr2:187867946-188419390	0	0	0.118732	0	3.40282e+38	3.40282e+38	1.1189	0.513182	0.513206	no	no	no
ENSG00000255848	AC007326.1	chr22:18927008-18935205	0.0476404	0.011621	0.195215	-1.41087	1.41042	2.82129	1	0.820199	0.631459	no	no	no
ENSG00000229679	AC007327.5	chr7:36268888-36270716	0	0	0	0	0	0	1.11529	1.01312	1.23706	no	no	no
ENSG00000228770	AC007327.6	chr7:36268229-36268493	0	0	0	0	0	0	1.11087	1.01287	1.23876	no	no	no
ENSG00000221515	AC007333.1	chr16:52289362-52289461	0	0	0	0	0	0	1	1	1	no	no	no
ENSG00000221134	AC007339.1	chr16:49713130-49713212	0	0	0	0	0	0	1.09832	1.00256	1.22038	no	no	no
ENSG00000214696	AC007347.1	chr16:54146969-54148378	2.53191	1.82851	6.15566	-0.325472	0.888396	1.21387	1.20486	0.666604	0.448088	no	no	no
ENSG00000229424	AC007349.4	chr7:36790291-36802686	0	0	0	0	0	0	1	1	1	no	no	no
ENSG00000235728	AC007349.5	chr7:36820612-36822394	0	0	0	0	0	0	1	1	1	no	no	no
ENSG00000230831	AC007349.7	chr7:36878576-36880978	0.353221	0.267304	0	-0.278708	-3.40282e+38	-3.40282e+38	1	1	1	no	no	no
ENSG00000221532	AC007353.1	chr16:34510862-34510964	0	0	0	0	0	0	1	1	1	no	no	no
ENSG00000221489	AC007358.1	chr2:202817979-202818059	0	0	0	0	0	0	1	1	1	no	no	no
ENSG00000180672	AC007362.1	chr2:206642539-206644433	0.472267	2.95612	15.0481	1.83409	3.46147	1.62738	0.182288	4.82928e-05	0.0941819	no	yes	no
ENSG00000225216	AC007362.3	chr2:206624220-206628730	0	0	0	0	0	0	1.11698	1.01759	1.21193	no	no	no
ENSG00000162947	AC007364.1	chr2:150624019-150715705	0.0852961	0.0428754	0	-0.68783	-3.40282e+38	-3.40282e+38	1.14382	0.519788	0.513022	no	no	no
ENSG00000233694	AC007365.1	chr2:64834108-64843616	0	0	0.0307723	0	3.40282e+38	3.40282e+38	1	1	1	no	no	no
ENSG00000253082	AC007365.1	chr2:65003237-65003321	0	0	0	0	0	0	1	1	1	no	no	no
ENSG00000226756	AC007365.3	chr2:64871745-64873832	0	0	0	0	0	0	1.12044	1.02208	1.21528	no	no	no
ENSG00000227791	AC007365.4	chr2:64892740-64893199	0	0.409229	0	3.40282e+38	0	-3.40282e+38	0.491185	1.01385	0.49121	no	no	no
ENSG00000223929	AC007381.2	chr2:60586350-60618510	0	0	0	0	0	0	1	1	1	no	no	no
ENSG00000228590	AC007381.3	chr2:60577729-60580151	0.0311503	0	0	-3.40282e+38	-3.40282e+38	0	1	1	1	no	no	no
ENSG00000227946	AC007383.3	chr2:206949328-206951288	5.71036	3.15448	3.2884	-0.593456	-0.551881	0.0415757	0.948309	0.984411	1.34348	no	no	no
ENSG00000231955	AC007383.4	chr2:206980270-206987047	8.93202	7.68776	1.75664	-0.150013	-1.62624	-1.47623	1.28631	0.187961	0.265964	no	no	no
ENSG00000237580	AC007383.5	chr2:206980833-206981224	10.3339	10.2901	0.339257	-0.00424981	-3.41643	-3.41218	1.35391	0.0181853	0.0166122	no	no	no
ENSG00000159186	AC007383.6	chr2:207100959-207101595	155.92	146.158	104.132	-0.0646539	-0.403687	-0.339033	1.32188	0.978257	1.0598	no	no	no
ENSG00000240485	AC007384.1	chr7:104630544-104630760	0	0	0	0	0	0	1.19466	1.0929	1.34212	no	no	no
ENSG00000242438	AC007384.2	chr7:104536768-104536858	0	0	0	0	0	0	1.19939	1.0827	1.33501	no	no	no
ENSG00000243352	AC007384.3	chr7:104552367-104552584	25.929	89.7176	13.5658	1.24131	-0.647807	-1.88911	0.572658	1	0.243905	no	no	no
ENSG00000244534	AC007386.1	chr2:65133996-65134272	0	0	0	0	0	0	1	1	1	no	no	no
ENSG00000237638	AC007386.2	chr2:65128973-65132271	0.14312	0.0796884	0.0303634	-0.585562	-1.55045	-0.964886	1	1	1	no	no	no
ENSG00000227394	AC007386.3	chr2:65187186-65187768	0.161545	0	0.113086	-3.40282e+38	-0.356629	3.40282e+38	1	1	1	no	no	no
ENSG00000232613	AC007386.4	chr2:65257860-65280151	1.64253	1.1899	0.566261	-0.322369	-1.06494	-0.742572	1.20747	0.624807	0.915428	no	no	no
ENSG00000224646	AC007387.2	chr2:74981796-74981946	28.5093	65.5458	21.1318	0.832519	-0.299453	-1.13197	1	1	1	no	no	no
ENSG00000239302	AC007388.1	chr2:39715330-39715584	0	1.97604	0	3.40282e+38	0	-3.40282e+38	0.517506	1.0883	0.517483	no	no	no
ENSG00000237979	AC007389.1	chr2:65728126-65729272	0	0.0773065	0.279978	3.40282e+38	3.40282e+38	1.28693	0.00272857	0.45008	0.47114	yes	no	no
ENSG00000243029	AC007389.1	chr2:65772535-65772827	0	0	0	0	0	0	1.19823	1.08769	1.33075	no	no	no
ENSG00000223739	AC007389.2	chr2:65738904-65739210	1.53503	2.51878	1.72676	0.495228	0.1177	-0.377527	1.19337	1.33027	1.233	no	no	no
ENSG00000235725	AC007389.3	chr2:65816699-65867311	0.0536216	0.0194878	0	-1.01216	-3.40282e+38	-3.40282e+38	0.788535	0.518625	0.00272939	no	no	yes
ENSG00000214533	AC007389.4	chr2:65893828-65894871	0.0796839	0.092619	0.27251	0.150427	1.22961	1.07918	1.31355	0.549452	0.861706	no	no	no
ENSG00000233159	AC007390.4	chr2:37421524-37421880	0	0	0	0	0	0	1.19057	1.07699	1.23015	no	no	no
ENSG00000218739	AC007390.5	chr2:37423630-37440868	14.2755	16.9712	13.7714	0.172976	-0.0359466	-0.208923	1.20117	1.33691	1.1486	no	no	no
ENSG00000243788	AC007390.6	chr2:37440609-37443336	1.89431	0.252097	1.20608	-2.0168	-0.451478	1.56532	0.0625569	1.19679	0.232234	no	no	no
ENSG00000238794	AC007391.1	chr2:37685715-37685802	0	0	0	0	0	0	1	1	1	no	no	no
ENSG00000232028	AC007391.2	chr2:37552482-37553940	0	0	0	0	0	0	1	1	1	no	no	no
ENSG00000232046	AC007392.3	chr2:66801161-66957289	0	0.134718	0.122152	3.40282e+38	3.40282e+38	-0.0979146	0.579677	0.583764	1.34145	no	no	no
ENSG00000237179	AC007392.4	chr2:66924256-66930359	0	0	0	0	0	0	1.18452	1.07022	1.32242	no	no	no
ENSG00000223604	AC007394.3	chr2:150296410-150296941	0	0	0	0	0	0	1.10153	1.00484	1.21275	no	no	no
ENSG00000235035	AC007395.3	chr2:70914273-70918956	0	0	0	0	0	0	1.18125	1.07981	1.32266	no	no	no
ENSG00000231386	AC007395.4	chr2:71037929-71038606	1.83947	2.8165	1.69257	0.426013	-0.083231	-0.509244	1.16694	1.33254	1.10907	no	no	no
ENSG00000256845	AC007401.1	chr2:36816783-36818696	0.0421595	0	0	-3.40282e+38	-3.40282e+38	0	0.526372	0.526394	1.30166	no	no	no
ENSG00000217075	AC007401.2	chr2:36758947-36779411	0.692405	0	0	-3.40282e+38	-3.40282e+38	0	0.486114	0.486089	1.26152	no	no	no
ENSG00000222692	AC007402.1	chr2:51662259-51662356	0	0	0	0	0	0	1	1.0062	1.225	no	no	no
ENSG00000232688	AC007403.1	chr2:67148641-67149589	0	0	0	0	0	0	1	1	1	no	no	no
ENSG00000230525	AC007403.2	chr2:67131567-67198594	0	0	0	0	0	0	1	1	1	no	no	no
ENSG00000223859	AC007403.3	chr2:67267677-67269098	0	0	0	0	0	0	1	1	1	no	no	no
ENSG00000222033	AC007405.2	chr2:171568960-171571077	0.0878685	0.136756	0	0.442357	-3.40282e+38	-3.40282e+38	1	1	1	no	no	no
ENSG00000234350	AC007405.4	chr2:171579718-171627276	0.116701	0.0387365	0	-1.10284	-3.40282e+38	-3.40282e+38	0.869439	0.450395	0.51351	no	no	no
ENSG00000239467	AC007405.6	chr2:171627622-171634658	0.394188	0.982761	0.601792	0.913538	0.423083	-0.490455	0.860791	1	1.11391	no	no	no
ENSG00000204334	AC007405.7	chr2:171640295-171655481	0	0.34888	0.214946	3.40282e+38	3.40282e+38	-0.48434	1	1	1	no	no	no
ENSG00000235934	AC007405.8	chr2:171672802-171674547	0	0	0	0	0	0	1	1.07203	1.32896	no	no	no
ENSG00000242442	AC007421.1	chr17:7524456-7524525	0	0	0	0	0	0	1	1	1	no	no	no
ENSG00000224173	AC007422.1	chr2:67789198-67801176	0	0	0	0	0	0	1	1.01889	1.21388	no	no	no
ENSG00000242889	AC007431.1	chr17:55695468-55695741	0	0	0	0	0	0	1.19663	1.08638	1.33168	no	no	no
ENSG00000166329	AC007431.1	chr17:55821841-55822673	0	0	0	0	0	0	1	1	1	no	no	no
ENSG00000211542	AC007436.1	chr12:9280466-9280581	0	0	0	0	0	0	1	1	1	no	no	no
ENSG00000243575	AC007437.1	chr12:97597068-97597135	0	0	0	0	0	0	1	1	1	no	no	no
ENSG00000221128	AC007450.1	chr12:11694856-11694979	0	0	0	0	0	0	1.09831	1.00255	1.22035	no	no	no
ENSG00000226776	AC007455.9	chr17:39160732-39161012	0	0	0	0	0	0	1	1	1	no	no	no
ENSG00000226101	AC007461.2	chr17:70068473-70089622	0.0236571	0.00307294	0.0351175	-2.04103	0.395034	2.43606	0	1.18982	0.0580971	yes	no	no
ENSG00000226506	AC007463.2	chr2:8026900-8039786	0	0	0	0	0	0	1	1	1	no	no	no
ENSG00000235665	AC007464.1	chr2:8062555-8418214	0	0.0360415	0.836547	3.40282e+38	3.40282e+38	3.14461	0.513062	0.377842	0.0481406	no	no	no
ENSG00000241748	AC007465.1	chr2:206218954-206219025	0	0	0	0	0	0	1.19328	1.08432	1.34714	no	no	no
ENSG00000244679	AC007493.1	chr16:50393551-50393631	0	0	0	0	0	0	1.15541	1.05389	1.33695	no	no	no
ENSG00000246379	AC007495.1	chr16:56126898-56225006	0.112721	0.0702651	0.0334494	-0.472637	-1.21488	-0.742241	1.18522	0.703594	1.04113	no	no	no
ENSG00000215923	AC007528.1	chr12:16562188-16562265	0	0	0	0	0	0	1	1	1	no	no	no
ENSG00000252445	AC007535.1	chr12:13740813-13740918	0	0	0	0	0	0	1.17323	1.0475	1.28066	no	no	no
ENSG00000244595	AC007537.1	chr12:12275467-12275543	0	0	0	0	0	0	1.1554	1.05361	1.33756	no	no	no
ENSG00000239755	AC007547.1	chr3:181531201-181531490	0	0	0	0	0	0	1	1	1	no	no	no
ENSG00000221156	AC007551.1	chr7:35882498-35882583	0	0	0	0	0	0	1	1.00237	1	no	no	no
ENSG00000232736	AC007551.2	chr7:35807731-35808250	0	0	0	0	0	0	1.18605	1.07578	1.23258	no	no	no
ENSG00000228878	AC007551.3	chr7:35794573-35840226	0.588917	0.910602	0.421871	0.435821	-0.333586	-0.769407	1.13836	1.21983	0.880071	no	no	no
ENSG00000235995	AC007556.2	chr2:169971704-169972190	0	0	0	0	0	0	1	1	1	no	no	no
ENSG00000235321	AC007556.3	chr2:169957252-169957720	0	0	0.461909	0	3.40282e+38	3.40282e+38	1	1	1	no	no	no
ENSG00000223874	AC007557.1	chr2:217735494-217736362	0	0	0	0	0	0	1.10112	1.00455	1.21237	no	no	no
ENSG00000237479	AC007557.2	chr2:217731054-217732536	0	0	0	0	0	0	1.1816	1.07423	1.31471	no	no	no
ENSG00000227021	AC007557.3	chr2:217732734-217733879	0	0	0	0	0	0	1.12008	1.02073	1.23515	no	no	no
ENSG00000231597	AC007557.4	chr2:217719111-217719855	0	0	0	0	0	0	1.18834	1.07755	1.22645	no	no	no
ENSG00000235993	AC007559.1	chr2:230566509-230566864	0	0	0	0	0	0	1.17951	1.0721	1.32883	no	no	no
ENSG00000238165	AC007560.1	chr2:51056579-51056816	4.95324	215.172	34.2939	3.7714	1.93492	-1.83647	0.00184256	0.35544	0.14794	yes	no	no
ENSG00000236295	AC007563.1	chr2:217735163-217738655	0	0	0	0	0	0	1.17896	1.06959	1.32955	no	no	no
ENSG00000229352	AC007563.3	chr2:217664330-217670058	0	0	0	0	0	0	1.11164	1.0133	1.23957	no	no	no
ENSG00000237930	AC007563.4	chr2:217650496-217650867	0	0	0	0	0	0	1.18243	1.075	1.3157	no	no	no
ENSG00000236886	AC007563.5	chr2:217559186-217858722	0	0	0	0	0	0	1.18475	1.07063	1.32833	no	no	no
ENSG00000244055	AC007566.10	chr7:92086877-92120924	0.361077	0.509052	2.10283	0.343459	1.76195	1.41849	1.16642	0.0230567	0.48419	no	no	no
ENSG00000230927	AC007566.11	chr7:92042289-92068876	0	0	0	0	0	0	1	1	1	no	no	no
ENSG00000224136	AC007568.1	chr7:117522912-117523729	0	0	0	0	0	0	1	1	1	no	no	no
ENSG00000239369	AC007595.1	chr16:10815481-10815550	0	0	0	0	0	0	1	1	1	no	no	no
ENSG00000240988	AC007595.2	chr16:10815422-10815481	0	0	0	0	0	0	1	1	1	no	no	no
ENSG00000241759	AC007595.3	chr16:10812345-10812413	0	0	0	0	0	0	1	1	1	no	no	no
ENSG00000241900	AC007595.4	chr16:10813623-10813692	0	0	0	0	0	0	1	1	1	no	no	no
ENSG00000242708	AC007595.5	chr16:10815351-10815422	0	0	0	0	0	0	1	1	1	no	no	no
ENSG00000244663	AC007599.1	chr16:47538629-47539299	0	0	0	0	0	0	1.1556	1.05404	1.33654	no	no	no
ENSG00000175604	AC007601.1	chr16:12180608-12184159	0.124948	0	0.0378223	-3.40282e+38	-1.195	3.40282e+38	0.449369	0.810945	0.514363	no	no	no
ENSG00000205414	AC007608.1	chr16:50639986-50647595	0.119195	0	0.274189	-3.40282e+38	0.833057	3.40282e+38	0.436284	0.933204	0.347824	no	no	no
ENSG00000220993	AC007611.1	chr16:48685241-48685334	0	0	0	0	0	0	1	1	1	no	no	no
ENSG00000203648	AC007618.3	chr12:2769101-2770146	0.173853	0	0.0105111	0	-2.80578	0	1	0.00658138	1	no	yes	no
ENSG00000242539	AC007620.3	chr3:179115404-179116506	4.88601	10.5987	21.2879	0.774359	1.47176	0.697404	0.847429	0.318197	0.840871	no	no	no
ENSG00000243640	AC007623.1	chr12:110058046-110058136	0	0	0	0	0	0	1	1	1	no	no	no
ENSG00000249208	AC007638.1	chr17:53348864-53351014	0	0.10937	0.0519367	3.40282e+38	3.40282e+38	-0.744715	0.450323	0.502749	1.07436	no	no	no
ENSG00000236319	AC007638.2	chr17:53604324-53638452	0.15783	0	0	-3.40282e+38	-3.40282e+38	0	1	1	1	no	no	no
ENSG00000227036	AC007639.1	chr17:70380442-70588943	14.1614	11.5205	8.37492	-0.206386	-0.525275	-0.318889	1.20389	0.837689	1.10162	no	no	no
ENSG00000242820	AC007649.1	chr12:107665099-107665171	0	0	0	0	0	0	1	1	1	no	no	no
ENSG00000235464	AC007652.1	chr7:35535630-35549873	0	0	0	0	0	0	1	1	1	no	no	no
ENSG00000236499	AC007663.1	chr22:20194099-20194706	0.601913	0.114436	0.105815	-1.6601	-1.73842	-0.0783227	1	1	1	no	no	no
ENSG00000226297	AC007677.2	chr2:229868601-229869116	0	0	0	0	0	0	1.12265	1.0223	1.21451	no	no	no
ENSG00000213739	AC007679.1	chr2:206813814-206814871	0	0	0	0	0	0	1	1	1	no	no	no
ENSG00000225610	AC007679.3	chr2:206854308-206865582	0	0.289018	0	3.40282e+38	0	-3.40282e+38	0.452518	1.01825	0.452492	no	no	no
ENSG00000237041	AC007679.4	chr2:206905155-206905569	0	0	0	0	0	0	1.18458	1.06994	1.32746	no	no	no
ENSG00000237374	AC007680.2	chr2:51429218-51448902	0	0	0	0	0	0	1	1.07471	1.31452	no	no	no
ENSG00000216011	AC007682.1	chr2:51170429-51170524	0	0	0	0	0	0	1.11051	1.01167	1.26411	no	no	no
ENSG00000231918	AC007682.1	chr2:51259738-52635055	0	0	0	0	0	0	1	1.07749	1.22703	no	no	no
ENSG00000223292	AC007682.2	chr2:51188382-51188471	0	0	0	0	0	0	1.1002	1.00369	1.22376	no	no	no
ENSG00000246548	AC007686.1	chr14:77507406-77535846	0.0819051	0.0478841	0.0456125	-0.536778	-0.58538	-0.0486022	1.16493	1.1416	1	no	no	no
ENSG00000242183	AC007687.1	chr3:179497343-179497506	0	0	0	0	0	0	1.19995	1.08133	1.33396	no	no	no
ENSG00000203632	AC007690.1	chr3:186650336-186652182	0.0850747	0.0759505	0.193574	-0.113448	0.822133	0.935581	1.33128	0.996778	0.909706	no	no	no
ENSG00000240589	AC007722.1	chr17:42486426-42486726	0	0	0	0	0	0	1.19424	1.09316	1.34168	no	no	no
ENSG00000188280	AC007731.1	chr22:20692508-20716647	0	0	0	0	0	0	1.12609	1.02512	1.25017	no	no	no
ENSG00000242876	AC007731.1	chr22:20836221-20836500	0.631769	0	0.903905	-3.40282e+38	0.3582	3.40282e+38	0	1.21692	0.517475	yes	no	no
ENSG00000250738	AC007739.1	chr2:172167775-172170351	0.626541	0.0848274	0.161347	-1.9996	-1.35666	0.642939	0.254933	0.513363	1	no	no	no
ENSG00000237750	AC007740.1	chr2:163625445-163654482	0	0	0	0	0	0	1.18286	1.07562	1.31622	no	no	no
ENSG00000233251	AC007743.1	chr2:56401874-56412905	0.0684938	0.218151	0.0975155	1.15844	0.353268	-0.805174	0.822183	1.26311	0.916319	no	no	no
ENSG00000236841	AC007750.5	chr2:163018279-163029255	0	0.0126915	0.911612	3.40282e+38	3.40282e+38	4.27428	0	0.226519	0	yes	no	yes
ENSG00000249530	AC007773.1	chr19:32880958-32896445	0.233373	0	0.0563716	-3.40282e+38	-1.42067	3.40282e+38	0.471483	0.769922	1	no	no	no
ENSG00000252208	AC007780.1	chr17:66383123-66383210	0	0	0	0	0	0	1.1727	1.05	1.28569	no	no	no
ENSG00000203347	AC007785.1	chr19:46561087-46580887	0.0428039	0.01668	0.349474	-0.942421	2.0998	3.04222	1	0.20633	0.104867	no	no	no
ENSG00000241604	AC007786.1	chr19:29723996-29724292	0	0	0	0	0	0	1	1	1	no	no	no
ENSG00000226205	AC007790.4	chr7:133417245-133418348	0.132767	0	0.724907	-3.40282e+38	1.69745	3.40282e+38	0.524223	0.513102	0.381171	no	no	no
ENSG00000241413	AC007834.1	chr12:110304025-110304314	0	0	0	0	0	0	1.19254	1.0828	1.34603	no	no	no
ENSG00000242857	AC007834.2	chr12:110226779-110226938	0	0	0	0	0	0	1.1965	1.08702	1.33151	no	no	no
ENSG00000255650	AC007834.3	chr12:110171970-110211313	0	0.273173	0.3351	3.40282e+38	3.40282e+38	0.204324	0.459552	0.362712	1.29457	no	no	no
ENSG00000187534	AC007842.1	chr19:40448562-40449634	137.861	88.7141	86.3715	-0.440826	-0.467587	-0.0267613	0.899773	0.857779	1.34419	no	no	no
ENSG00000231859	AC007875.2	chr7:97535740-97536134	0	0	0	0	0	0	1	1	1	no	no	no
ENSG00000235982	AC007875.3	chr7:97512593-97513107	0	0.152097	0.486793	3.40282e+38	3.40282e+38	1.16332	1	1	1	no	no	no
ENSG00000237779	AC007878.1	chr2:71601067-71602662	0.00765503	0.0166517	0.32506	0.77715	3.74865	2.9715	0	3.67967e-06	0.000659278	yes	yes	yes
ENSG00000224342	AC007879.1	chr2:208038357-208087514	0	0	0	0	0	0	1.11849	1.01898	1.21345	no	no	no
ENSG00000234902	AC007879.2	chr2:208051440-208100790	0.42836	0.132417	1.46573	-1.17401	1.23014	2.40415	0.881975	0.596489	0.30225	no	no	no
ENSG00000240440	AC007879.3	chr2:208100022-208102599	0	0	0.311629	0	3.40282e+38	3.40282e+38	1.19481	0.566657	0.566634	no	no	no
ENSG00000225916	AC007879.4	chr2:208091672-208093032	0	0	0.401598	0	3.40282e+38	3.40282e+38	1.12197	0.461254	0.461228	no	no	no
ENSG00000223725	AC007879.5	chr2:208104587-208394519	0.158523	0.944861	0.880291	1.78514	1.71435	-0.0707852	0.0955633	0.0311613	1.33834	no	no	no
ENSG00000225064	AC007879.6	chr2:208125168-208135414	0	0	0	0	0	0	1.1169	1.018	1.21217	no	no	no
ENSG00000229647	AC007879.7	chr2:208104373-208110611	0.143083	0	0.711025	-3.40282e+38	1.60328	3.40282e+38	0.513102	0.510898	0.267985	no	no	no
ENSG00000239891	AC007880.1	chr2:65044511-65044803	0	0	0	0	0	0	1	1	1	no	no	no
ENSG00000234572	AC007880.1	chr2:65073263-65090760	0	0	0	0	0	0	1	1	1	no	no	no
ENSG00000233870	AC007881.4	chr2:71405716-71405903	9.36847	7.21708	4.89088	-0.2609	-0.649978	-0.389077	1	1	1	no	no	no
ENSG00000234485	AC007881.5	chr2:71265200-71265798	0	0	0	0	0	0	1	1	1	no	no	no
ENSG00000234896	AC007881.6	chr2:71282656-71283133	0	0	0	0	0	0	1	1	1	no	no	no
ENSG00000239803	AC007883.1	chr2:54049926-54050059	0	0	0	0	0	0	1.20682	1.09468	1.34476	no	no	no
ENSG00000224891	AC007899.3	chr2:37375672-37376447	0	0	0.213522	0	3.40282e+38	3.40282e+38	1.11721	0.470118	0.470143	no	no	no
ENSG00000224611	AC007919.18	chr3:172240017-172240234	0	0	0	0	0	0	1.11915	1.01948	1.21121	no	no	no
ENSG00000231384	AC007919.19	chr3:172398503-172399014	0.366297	0	0.391229	-3.40282e+38	0.0658485	3.40282e+38	0.507564	1.34375	0.471362	no	no	no
ENSG00000197522	AC007920.1	chr3:187009010-187015708	0.118736	0.0923479	0.0536242	-0.251343	-0.794907	-0.543564	1.28325	1.03558	1.16723	no	no	no
ENSG00000230197	AC007952.1	chr17:18981087-18991191	0.795213	1.32773	1.45523	0.512612	0.60431	0.0916977	1.10412	1.0048	1.32469	no	no	no
ENSG00000189152	AC007952.1	chr17:19030781-19062148	0.346065	0.584415	1.28479	0.523983	1.31173	0.787743	1.14615	0.562813	0.922057	no	no	no
ENSG00000214844	AC007952.2	chr17:19041447-19041895	0	0	0	0	0	0	1.10942	1.01103	1.26308	no	no	no
ENSG00000243608	AC007952.2	chr17:19067521-19077749	0.181919	0.649487	0.3489	1.27262	0.651224	-0.621397	1	1.20222	1.07957	no	no	no
ENSG00000228157	AC007952.5	chr17:18996286-18999674	0.301446	0.249349	0.950163	-0.189741	1.14804	1.33778	1.28089	0.471442	0.393584	no	no	no
ENSG00000197665	AC007952.6	chr17:19059039-19062425	3.66323	2.65451	5.50225	-0.322085	0.406812	0.728897	1.15602	1.05948	0.674405	no	no	no
ENSG00000214670	AC007956.1	chr14:75158878-75179800	0	0	0	0	0	0	1.10909	1.01111	1.26315	no	no	no
ENSG00000226747	AC007966.1	chr2:186584600-186605206	0.0161637	0	0.0937572	-3.40282e+38	1.75794	3.40282e+38	0	7.77399e-14	6.50048e-05	yes	yes	yes
ENSG00000234061	AC007969.4	chr2:172349414-172349605	6.68953	0	5.86628	-3.40282e+38	-0.131322	3.40282e+38	1	1	1	no	no	no
ENSG00000233762	AC007969.5	chr2:172373748-172374232	454.926	319.448	293.935	-0.35354	-0.436775	-0.0832349	0.863192	0.687971	1.28817	no	no	no
ENSG00000234281	AC007970.1	chr2:211189482-211333970	0	0	0	0	0	0	1.19016	1.08086	1.32596	no	no	no
ENSG00000221289	AC007970.1	chr2:211369956-211370049	0	0	0	0	0	0	1.09818	1.00196	1.22125	no	no	no
ENSG00000206043	AC008021.1	chr18:71983109-72026422	0	0	0	0	0	0	1	1	1	no	no	no
ENSG00000239527	AC008026.1	chr17:60474757-60475503	0	0	0	0	0	0	1.20955	1.08926	1.34379	no	no	no
ENSG00000232856	AC008038.1	chr7:132719290-132720699	816.676	746.805	786.016	-0.0894388	-0.0382654	0.0511733	1.32604	1.34691	1.34405	no	no	no
ENSG00000221178	AC008045.1	chr14:79084208-79084318	0	0	0	0	0	0	1.09885	1.00175	1.21928	no	no	no
ENSG00000227365	AC008060.5	chr7:155302977-155311318	0	0	0	0	0	0	1	1	1	no	no	no
ENSG00000218672	AC008060.7	chr7:155174770-155189051	0	0	0	0	0	0	1	1	1	no	no	no
ENSG00000236544	AC008060.8	chr7:155213900-155249794	0	0	0	0	0	0	1	1	1	no	no	no
ENSG00000237892	AC008062.1	chr2:207985607-207986768	0.218208	0	0.636786	-3.40282e+38	1.07098	3.40282e+38	0.514856	0.86405	0.408232	no	no	no
ENSG00000230918	AC008063.2	chr2:162929765-162931679	0	0	0.276175	0	3.40282e+38	3.40282e+38	1.11464	0.470226	0.470251	no	no	no
ENSG00000233397	AC008063.3	chr2:162949938-162951364	0	0	0	0	0	0	1	1	1	no	no	no
ENSG00000224553	AC008065.1	chr2:172231440-172231788	0	0	0	0	0	0	1.11967	1.01989	1.21136	no	no	no
ENSG00000237031	AC008067.2	chr2:80802237-80843663	0	0	0	0	0	0	1	1	1	no	no	no
ENSG00000223536	AC008069.1	chr2:16909390-16948822	0	0	0	0	0	0	1	1	1	no	no	no
ENSG00000216193	AC008069.1	chr2:17023298-17023381	0	0	0	0	0	0	1	1	1	no	no	no
ENSG00000224604	AC008069.2	chr2:17035086-17036551	0	0	0	0	0	0	1	1	1	no	no	no
ENSG00000221735	AC008069.2	chr2:17036185-17036275	0	0	0	0	0	0	1	1	1	no	no	no
ENSG00000256965	AC008069.3	chr2:16973246-16978722	0	0	0.0992445	0	3.40282e+38	3.40282e+38	1	0.505403	0.505428	no	no	no
ENSG00000234890	AC008070.1	chr2:159276466-159281815	0.000119369	0.00259125	0.0010081	3.07767	2.1336	-0.944077	1	1	1	no	no	no
ENSG00000243723	AC008070.1	chr2:159303677-159303973	0	0	0	0	0	0	1	1	1	no	no	no
ENSG00000235751	AC008071.1	chr7:78530590-78629614	0	0	0	0	0	0	1.17818	1	1	no	no	no
ENSG00000251276	AC008071.2	chr7:78569165-78570211	0	0	0	0	0	0	1.15265	1	1	no	no	no
[truncated: 46,030 more rows]
