# Supplementary material for: Transcriptome Profiling of the Cancer, Adjacent Non-Tumor and Distant Normal Tissues from a Colorectal Cancer Patient by Deep Sequencing
Source: PLoS One. 2012 Aug 8;7(8):e41001. doi: 10.1371/journal.pone.0041001 (PMC3414479; doi:10.1371/journal.pone.0041001)
Supplement: Table S2 — The primer sequences used in qPCR and gene fusion validation. (XLS) [file pone.0041001.s010.xls]

## Sheet: Sheet1
Table S2. The primer sequences used in qPCR and gene fusion validation.
Gene	Forward (5‘-3‘)	Reverse (5‘-3‘)
GADPH*	CATGAGAAGTATGACAACAGCCT	AGTCCTTCCACGATACCAAAGT
ITGB5	TGTCCCAGCAGACACACG	GACATAGGTCCCGCTCCC
COL1A1	CCAATCACCTGCGTACAGAA	CAGACGGGACAGCACTCG
FN1	GAGTGATGTTAGCAGACCCAGC	ATTTATGAGAAAACCCTCAGGAA
SPP1	CAAGTAAGTCCAACGAAAGCC	CAGGTCCGTGGGAAAATCA
COL3A1	CTATGACATTGGTGGTCCTGAT	GAATTTTGTCGGTCACTTGCT
NOTCH2$,#	CCCTTGTGAGAATGCTGC
PTGFRN$,#		TAAACTGCTCTAACAAACTCAA
NOTCH2-nest$	CAGGCTTCAGTGGTATGGAC
PTGFRN-nest$		ATAACAATGCGAGGGAGATG
*: the control; $: primer used to amplify gene fusion NOTCH2:PTGFRN. #:gene-specific primers for reverse transcription
