# Supplementary material for: Transcriptome Profiling of the Cancer, Adjacent Non-Tumor and Distant Normal Tissues from a Colorectal Cancer Patient by Deep Sequencing
Source: PLoS One. 2012 Aug 8;7(8):e41001. doi: 10.1371/journal.pone.0041001 (PMC3414479; doi:10.1371/journal.pone.0041001)
Supplement: Table S3 — Fold change of gene expression (cancer/normal) for five ECM-pathway genes. (XLS) [file pone.0041001.s011.xls]

## Sheet: Sheet1
Table S3. Fold change of gene expression (cancer / normal) for five ECM-pathway genes.
patient id#	gene symbol
	COL1A1	COL3A1	FN1	SPP1	ITGB5
p(RNA-Seq)	20.29	18.24	12.56	251.72	3.18
p1	0.13(*)	1.58(*)	3.57(**)	5(**)	0.07(*)
p2	28.44	0.2(**)	1.59	1.09	0.13
p3	4.42(*)	0.6	2.48(**)	16.6(**)	0.17(*)
p4	29.45(**)	14.29(**)	10.8(**)	108.13(**)	0.61
p5	15.24(**)	9.49	21.96(**)	50.68(**)	0.16(**)
p6	5.44(*)	5.62(*)	5.19(**)	0.37(**)	0.03(**)
p7	0.14(*)	0.68(**)	0.24(**)	0.09(**)	0.01(**)
p8	0.09(*)	0.51(**)	0.65(*)	0.61(*)	0.24(**)
p9	2.67	0.19(**)	0.64(**)	14.59(**)	0.52
#: p(RNA-Seq): the patient whose samples were used in RNA-Seq, p1-p9: patient whose samples were used in qRT-PCR.
$: quoted from the pathological diagnosis report of the patients, cancer samples in yellow clustered together.
*: p<0.05, t-test, not corrected; **: p<0.005, t-test, not corrected; bold font: upregulated in the cancer sample.
