# Supplementary material for: Transcriptome Profiling of the Cancer, Adjacent Non-Tumor and Distant Normal Tissues from a Colorectal Cancer Patient by Deep Sequencing
Source: PLoS One. 2012 Aug 8;7(8):e41001. doi: 10.1371/journal.pone.0041001 (PMC3414479; doi:10.1371/journal.pone.0041001)
Supplement: Table S4 — Differential exon skipping events between normal, adjacent non-tumor and cancer tissues. (XLS) [file pone.0041001.s012.xls]

## Sheet: Sheet1
Table S4. Differential exon skipping events between normal, adjacent non-tumor and cancer tissues
gene_symbol	sample1&	sample2&	location of skipped exon	Ψ sample1&	Ψ sample2&	diff*	bayes_factor$	cancer-associated	gene_name
MYH11	s1	s3	chr16:15802660-15802698	0.56	0.24	0.32	1.1e+284	yes	myosin, heavy chain 11, smooth muscle
CTNND1	s1	s3	chr11:57583387-57583473	0.78	0.26	0.52	1.8e+202	yes	catenin (cadherin-associated protein), delta 1
YTHDF2	s1	s3	chr1:29068915-29070498	0.92	0.47	0.45	3.2e+199		YTH domain family, member 2
CTNND1	s2	s3	chr11:57583387-57583473	0.73	0.26	0.47	4.7e+184	yes	catenin (cadherin-associated protein), delta 1
DAZAP2	s1	s3	chr12:51634655-51634900	0.94	0.49	0.45	2.1e+184		DAZ associated protein 2
PLEC	s1	s3	chr8:144996672-145000052	0.41	0.19	0.22	2.7e+129		plectin
YTHDF2	s2	s3	chr1:29068915-29070498	0.88	0.47	0.41	7.4e+126		YTH domain family, member 2
RAB25	s1	s3	chr1:156035702-156035897	0.86	0.57	0.29	4.1e+123	yes	RAB25, member RAS oncogene family
PDGFA	s1	s3	chr7:540068-540136	0.73	0.13	0.6	8.7e+101	yes	platelet-derived growth factor alpha polypeptide
COL6A3	s1	s3	chr2:238287279-238287878	0.08	0.34	-0.26	3e+75		collagen, type VI, alpha 3
F3	s1	s3	chr1:95006128-95006622	0.27	0.9	-0.63	7.7e+73	yes	coagulation factor III (thromboplastin, tissue factor)
CLK1	s1	s3	chr2:201724848-201724938	0.28	0.92	-0.64	9.2e+65		CDC-like kinase 1
MYH11	s1	s2	chr16:15802660-15802698	0.56	0.32	0.24	3.2e+64	yes	myosin, heavy chain 11, smooth muscle
MTMR11	s2	s3	chr1:149903152-149903318	0.88	0.18	0.7	9.8e+59		myotubularin related protein 11
LSR	s1	s3	chr19:35753449-35753595	0.4	0.16	0.24	1.3e+54		lipolysis stimulated lipoprotein receptor
DAZAP2	s2	s3	chr12:51634655-51634900	0.89	0.49	0.4	7e+50		DAZ associated protein 2
PRDM2	s2	s3	chr1:14104913-14109326	0.84	0.4	0.44	4.3e+50	yes	PR domain containing 2, with ZNF domain
FAT1	s2	s3	chr4:187511522-187511557	0.08	0.33	-0.25	1.5e+49	yes	FAT tumor suppressor homolog 1 (Drosophila)
KIF13A	s1	s3	chr6:17771345-17771449	0.83	0.22	0.61	5e+47		kinesin family member 13A
ADD3	s2	s3	chr10:111892063-111892158	0.87	0.46	0.41	1.9e+47	yes	adducin 3 (gamma)
C20orf118	s1	s3	chr20:35517654-35517806	0.83	0.2	0.63	1.3e+42		chromosome 20 open reading frame 118
GNB4	s2	s3	chr3:179122978-179123194	0.91	0.34	0.57	8.3e+40		guanine nucleotide binding protein (G protein), beta polypeptide 4
MGAT1	s2	s3	chr5:180235648-180236066	0.44	0.16	0.28	1.6e+40		mannosyl (alpha-1,3-)-glycoprotein beta-1,2-N-acetylglucosaminyltransferase
FAT1	s1	s3	chr4:187511522-187511557	0.09	0.33	-0.24	2.4e+39	yes	FAT tumor suppressor homolog 1 (Drosophila)
TPM1	s1	s2	chr15:63335905-63336030	0.33	0.07	0.26	7.1e+35		tropomyosin 1 (alpha)
CLSTN1	s1	s3	chr1:9797556-9797612	0.07	0.54	-0.47	2.1e+35		calsyntenin 1
GOLGA4	s1	s3	chr3:37402734-37402796	0.89	0.58	0.31	4.4e+30		golgin A4
DAZAP2	s1	s3	chr12:51634751-51634900	0.84	0.5	0.34	2.4e+30		DAZ associated protein 2
CLSTN1	s2	s3	chr1:9797556-9797612	0.11	0.54	-0.43	3.8e+29		calsyntenin 1
MUC4	s1	s3	chr3:195481084-195481243	0.89	0.57	0.32	1.2e+29	yes	mucin 4, cell surface associated
HNRNPD	s1	s2	chr4:83277690-83277836	0.61	0.86	-0.25	6.3e+28	yes	heterogeneous nuclear ribonucleoprotein D (AU-rich element RNA binding protein 1, 37kDa)
C1QC	s1	s3	chr1:22970504-22970697	0.76	0.46	0.3	1.3e+28		complement component 1, q subcomponent, C chain
ADD3	s1	s3	chr10:111892063-111892158	0.81	0.46	0.35	4e+27	yes	adducin 3 (gamma)
GNB4	s1	s3	chr3:179122978-179123194	0.87	0.34	0.53	2.9e+27		guanine nucleotide binding protein (G protein), beta polypeptide 4
MLL5	s1	s3	chr7:104678573-104678646	0.53	0.08	0.45	1.8e+27		myeloid/lymphoid or mixed-lineage leukemia 5 (trithorax homolog, Drosophila)
CCDC50	s1	s3	chr3:191092851-191093378	0.72	0.08	0.64	3e+21		coiled-coil domain containing 50
CLK1	s1	s2	chr2:201724848-201724938	0.28	0.82	-0.54	1.2e+21		CDC-like kinase 1
GOLGA4	s2	s3	chr3:37402734-37402796	0.88	0.58	0.3	6.6e+19		golgin A4
MGAT1	s2	s3	chr5:180235648-180236076	0.49	0.2	0.29	5.6e+19		mannosyl (alpha-1,3-)-glycoprotein beta-1,2-N-acetylglucosaminyltransferase
EPB41L3	s1	s3	chr18:5394676-5394792	0.3	0.76	-0.46	2.2e+19	yes	erythrocyte membrane protein band 4.1-like 3
C3orf1	s2	s3	chr3:119232488-119232566	0.31	0.84	-0.53	6.6e+18		chromosome 3 open reading frame 1
DST	s1	s3	chr6:56327844-56327954	0.74	0.99	-0.25	2.5e+18	yes	dystonin
MYADM	s2	s3	chr19:54372944-54373092	0.74	0.26	0.48	1.7e+18		myeloid-associated differentiation marker
MPST	s1	s3	chr22:37420233-37420851	0.45	0.2	0.25	8e+17		mercaptopyruvate sulfurtransferase
YTHDF1	s2	s3	chr20:61833639-61835159	0.72	0.4	0.32	5.9e+17		YTH domain family, member 1
MTMR11	s1	s3	chr1:149903152-149903318	0.7	0.18	0.52	6.4e+16		myotubularin related protein 11
C1QC	s2	s3	chr1:22970504-22970697	0.78	0.46	0.32	570000000000000		complement component 1, q subcomponent, C chain
PRPF38B	s1	s3	chr1:109236212-109236264	0.53	0.05	0.48	530000000000000		PRP38 pre-mRNA processing factor 38 (yeast) domain containing B
MGAT1	s1	s3	chr5:180235648-180236066	0.37	0.16	0.21	160000000000000		mannosyl (alpha-1,3-)-glycoprotein beta-1,2-N-acetylglucosaminyltransferase
MAP4K5	s1	s3	chr14:50889839-50889894	0.66	0.97	-0.31	24000000000000		mitogen-activated protein kinase kinase kinase kinase 5
HNRNPAB	s1	s3	chr5:177637133-177637273	0.61	0.4	0.21	18000000000000		heterogeneous nuclear ribonucleoprotein A/B
APP	s1	s3	chr21:27369675-27369731	0.1	0.48	-0.38	11000000000000		amyloid beta (A4) precursor protein
NUMB	s2	s3	chr14:73745989-73746132	0.53	0.19	0.34	9100000000000		numb homolog (Drosophila)
VAPA	s1	s3	chr18:9944921-9945055	0.37	0.1	0.27	5400000000000		VAMP (vesicle-associated membrane protein)-associated protein A, 33kDa
RPS24	s1	s3	chr10:79799962-79799983	0.77	0.54	0.23	4900000000000		ribosomal protein S24
SLC37A2	s1	s2	chr11:124956100-124956156	0.24	0.94	-0.7	2700000000000		solute carrier family 37 (glycerol-3-phosphate transporter), member 2
NGFRAP1	s1	s3	chrX:102631956-102632034	0.97	0.51	0.46	1400000000000		nerve growth factor receptor (TNFRSF16) associated protein 1
CIAO1	s2	s3	chr2:96934195-96935093	0.34	0.95	-0.61	1000000000000		cytosolic iron-sulfur protein assembly 1
HMGN1	s2	s3	chr21:40717756-40719218	0.43	0.84	-0.41	560000000000		high mobility group nucleosome binding domain 1
LRRFIP2	s2	s3	chr3:37132958-37133029	0.09	0.43	-0.34	480000000000		leucine rich repeat (in FLII) interacting protein 2
HNMT	s2	s3	chr2:138724667-138724956	0.18	0.53	-0.35	360000000000		histamine N-methyltransferase
NUMB	s1	s3	chr14:73745989-73746132	0.49	0.19	0.3	200000000000		numb homolog (Drosophila)
GUK1	s2	s3	chr1:228328825-228329208	0.71	0.19	0.52	190000000000		guanylate kinase 1
HNRNPAB	s2	s3	chr5:177637133-177637273	0.62	0.4	0.22	140000000000		heterogeneous nuclear ribonucleoprotein A/B
USO1	s2	s3	chr4:76716489-76716509	0.37	0.07	0.3	33000000000		USO1 vesicle docking protein homolog (yeast)
CALML4	s1	s3	chr15:68491879-68492019	0.92	0.57	0.35	13000000000		calmodulin-like 4
DYRK2	s1	s3	chr12:68043577-68043725	0.56	0.17	0.39	8300000000		dual-specificity tyrosine-(Y)-phosphorylation regulated kinase 2
PDGFA	s2	s3	chr7:540068-540136	0.5	0.13	0.37	7000000000	yes	platelet-derived growth factor alpha polypeptide
TBRG1	s1	s2	chr11:124496369-124496505	0.49	0.89	-0.4	5100000000		transforming growth factor beta regulator 1
FAM114A1	s1	s3	chr4:38870019-38870167	0.37	0.07	0.3	2700000000		family with sequence similarity 114, member A1
USP10	s2	s3	chr16:84773915-84773975	0.92	0.58	0.34	1700000000		ubiquitin specific peptidase 10
FLNA	s1	s2	chrX:153585619-153585642	0.23	0.47	-0.24	1100000000		filamin A, alpha
C3orf1	s1	s3	chr3:119232488-119232566	0.31	0.84	-0.53	860000000		chromosome 3 open reading frame 1
MYST3	s1	s3	chr8:41907094-41907225	0.21	0.65	-0.44	460000000		MYST histone acetyltransferase (monocytic leukemia) 3
TBRG1	s2	s3	chr11:124496369-124496505	0.89	0.45	0.44	380000000		transforming growth factor beta regulator 1
SURF4	s2	s3	chr9:136231716-136231902	0.97	0.77	0.2	110000000		surfeit 4
RAB40B	s2	s3	chr17:80616367-80616589	0.93	0.45	0.48	89000000	yes	RAB40B, member RAS oncogene family
MGAT1	s1	s3	chr5:180235648-180236076	0.42	0.2	0.22	66000000		mannosyl (alpha-1,3-)-glycoprotein beta-1,2-N-acetylglucosaminyltransferase
PGAP3	s1	s2	chr17:37829304-37829508	0.62	0.94	-0.32	54000000		post-GPI attachment to proteins 3
GOSR2	s1	s2	chr17:45012395-45012535	0.64	0.9	-0.26	39000000		golgi SNAP receptor complex member 2
RPS9	s2	s3	chr19:54710144-54710592	0.82	0.6	0.22	23000000		ribosomal protein S9
F3	s2	s3	chr1:95006128-95006622	0.54	0.9	-0.36	11000000	yes	coagulation factor III (thromboplastin, tissue factor)
ZNHIT1	s1	s3	chr7:100861600-100865077	0.37	0.73	-0.36	9100000		zinc finger, HIT-type containing 1
MLL5	s2	s3	chr7:104678573-104678646	0.5	0.08	0.42	6600000		myeloid/lymphoid or mixed-lineage leukemia 5 (trithorax homolog, Drosophila)
GPSM3	s1	s2	chr6:32159925-32160027	0.88	0.39	0.49	5200000		G-protein signaling modulator 3
LMO7	s2	s3	chr13:76381616-76382335	0.01	0.33	-0.32	5200000	yes	LIM domain 7
FAM53B	s1	s3	chr10:126384727-126384781	0.83	0.43	0.4	3600000		family with sequence similarity 53, member B
ALDH3A2	s1	s2	chr17:19575034-19575269	0.65	0.95	-0.3	3500000		aldehyde dehydrogenase 3 family, member A2
KIAA1217	s2	s3	chr10:24783429-24783533	0.78	0.31	0.47	2900000		KIAA1217
MGEA5	s2	s3	chr10:103553670-103553755	0.98	0.66	0.32	2500000		meningioma expressed antigen 5 (hyaluronidase)
REPIN1	s2	s3	chr7:150066760-150066957	0.62	0.28	0.34	2100000		replication initiator 1
USO1	s1	s3	chr4:76716489-76716509	0.44	0.07	0.37	2000000		USO1 vesicle docking protein homolog (yeast)
C16orf63	s1	s2	chr16:15967348-15967484	0.57	0.93	-0.36	1900000		FGFR1OP N-terminal like
APP	s2	s3	chr21:27369675-27369731	0.14	0.48	-0.34	1500000		amyloid beta (A4) precursor protein
C20orf30	s2	s3	chr20:5086834-5086956	0.9	0.57	0.33	1300000		chromosome 20 open reading frame 30
TSSC4	s1	s3	chr11:2423069-2423377	0.07	0.56	-0.49	780000	yes	tumor suppressing subtransferable candidate 4
MUC4	s2	s3	chr3:195481084-195481243	0.89	0.57	0.32	500000	yes	mucin 4, cell surface associated
RCOR3	s1	s3	chr1:211486062-211486303	0.51	0.96	-0.45	470000		REST corepressor 3
YWHAZ	s1	s3	chr8:101964157-101964536	0.8	0.58	0.22	450000		tyrosine 3-monooxygenase/tryptophan 5-monooxygenase activation protein, zeta polypeptide
MRPL33	s1	s2	chr2:27995541-27995559	0.97	0.62	0.35	430000		mitochondrial ribosomal protein L33
CYTSB	s1	s3	chr17:20107646-20109225	0.55	0.86	-0.31	340000		sperm antigen with calponin homology and coiled-coil domains 1
TRPM4	s2	s3	chr19:49684606-49684718	0.79	0.56	0.23	340000		transient receptor potential cation channel, subfamily M, member 4
ALKBH3	s1	s3	chr11:43913591-43913679	0.89	0.57	0.32	220000		alkB, alkylation repair homolog 3 (E. coli)
PGPEP1	s1	s3	chr19:18468193-18468425	0.9	0.57	0.33	180000		pyroglutamyl-peptidase I
FN1	s1	s2	chr2:216245534-216245803	0.22	0.45	-0.23	160000		fibronectin 1
YTHDF1	s1	s3	chr20:61833639-61835159	0.61	0.4	0.21	150000		YTH domain family, member 1
SPRY1	s2	s3	chr4:124318766-124319011	0.48	0.19	0.29	150000		sprouty homolog 1, antagonist of FGF signaling (Drosophila)
HSD17B10	s1	s3	chrX:53458773-53458854	0.91	0.54	0.37	140000		hydroxysteroid (17-beta) dehydrogenase 10
TCF7L2	s1	s3	chr10:114920378-114920450	0.9	0.33	0.57	110000	yes	transcription factor 7-like 2 (T-cell specific, HMG-box)
EPB41L3	s2	s3	chr18:5394676-5394792	0.4	0.76	-0.36	110000	yes	erythrocyte membrane protein band 4.1-like 3
DAZAP2	s2	s3	chr12:51634751-51634900	0.76	0.5	0.26	110000		DAZ associated protein 2
CLEC2D	s2	s3	chr12:9845424-9846544	0.26	0.62	-0.36	110000		C-type lectin domain family 2, member D
HMGN1	s1	s2	chr21:40717756-40719218	0.82	0.43	0.39	81000		high mobility group nucleosome binding domain 1
IP6K2	s1	s3	chr3:48732127-48732257	0.09	0.42	-0.33	74000		inositol hexakisphosphate kinase 2
HOTAIRM1	s1	s2	chr7:27138717-27138985	0.06	0.41	-0.35	67000		HOXA transcript antisense RNA, myeloid-specific 1 (non-protein coding)
HOTAIRM1	s1	s3	chr7:27138717-27138985	0.06	0.4	-0.34	46000		HOXA transcript antisense RNA, myeloid-specific 1 (non-protein coding)
SMARCC2	s1	s3	chr12:56558087-56558152	0.41	0.1	0.31	45000		SWI/SNF related, matrix associated, actin dependent regulator of chromatin, subfamily c, member 2
SAMD9	s2	s3	chr7:92744108-92744208	0.93	0.34	0.59	39000		sterile alpha motif domain containing 9
ARSD	s1	s2	chrX:2833597-2833733	0.73	0.96	-0.23	27000		arylsulfatase D
CCDC50	s1	s2	chr3:191092851-191093378	0.72	0.24	0.48	20000		coiled-coil domain containing 50
NR2C2AP	s1	s3	chr19:19313279-19313384	0.5	0.85	-0.35	20000		nuclear receptor 2C2-associated protein
IP6K2	s1	s2	chr3:48732127-48732257	0.09	0.47	-0.38	18000		inositol hexakisphosphate kinase 2
TPM1	s1	s3	chr15:63336226-63336351	0.63	0.87	-0.24	18000		tropomyosin 1 (alpha)
SLK	s1	s3	chr10:105770574-105770666	0.75	0.43	0.32	18000		STE20-like kinase
CLK4	s1	s2	chr5:178044345-178044435	0.45	0.87	-0.42	17000		CDC-like kinase 4
TMEM66	s1	s3	chr8:29931393-29931544	0.71	0.92	-0.21	15000		transmembrane protein 66
PML	s1	s3	chr15:74324913-74325056	0.65	0.31	0.34	12000	yes	promyelocytic leukemia
RHBDD2	s1	s3	chr7:75510683-75510804	0.22	0.43	-0.21	12000		rhomboid domain containing 2
TRA2A	s2	s3	chr7:23561740-23562051	0.25	0.58	-0.33	12000		transformer 2 alpha homolog (Drosophila)
DGCR6L	s1	s3	chr22:20303642-20303742	0.96	0.69	0.27	10000		DiGeorge syndrome critical region gene 6-like
TTL	s2	s3	chr2:113277859-113278002	0.84	0.46	0.38	10000	yes	tubulin tyrosine ligase
MRPL33	s2	s3	chr2:27995541-27995559	0.62	0.97	-0.35	8100		mitochondrial ribosomal protein L33
HIATL1	s2	s3	chr9:97218522-97218619	0.93	0.51	0.42	7700		hippocampus abundant transcript-like 1
GLYCTK	s2	s3	chr3:52324320-52324735	0.63	0.24	0.39	6700		glycerate kinase
INTS10	s2	s3	chr8:19682314-19682483	0.93	0.65	0.28	5800		integrator complex subunit 10
KIF13A	s2	s3	chr6:17771345-17771449	0.64	0.22	0.42	5500		kinesin family member 13A
RBM33	s1	s3	chr7:155477627-155477746	0.39	0.06	0.33	4900		RNA binding motif protein 33
CALML4	s2	s3	chr15:68491879-68492019	0.85	0.57	0.28	4900		calmodulin-like 4
ZFAND5	s1	s3	chr9:74978386-74978522	0.92	0.62	0.3	4200		zinc finger, AN1-type domain 5
NGFRAP1	s2	s3	chrX:102631956-102632034	0.88	0.51	0.37	4200		nerve growth factor receptor (TNFRSF16) associated protein 1
C7orf41	s1	s3	chr7:30185793-30185915	0.44	0.8	-0.36	3900		chromosome 7 open reading frame 41
CLK4	s1	s3	chr5:178044345-178044435	0.45	0.9	-0.45	3700		CDC-like kinase 4
KIAA1737	s2	s3	chr14:77576155-77576324	0.9	0.45	0.45	3300		KIAA1737
MFF	s1	s3	chr2:228195342-228195562	0.67	0.91	-0.24	3000		mitochondrial fission factor
SULF1	s1	s3	chr8:70550737-70550879	0.59	0.92	-0.33	2800		sulfatase 1
RNF146	s2	s3	chr6:127607195-127607322	0.36	0.16	0.2	2800		ring finger protein 146
SYNRG	s1	s2	chr17:35880282-35880317	0.82	0.48	0.34	2700		synergin, gamma
KIAA1217	s1	s3	chr10:24783429-24783533	0.76	0.31	0.45	2700		KIAA1217
ITM2C	s1	s3	chr2:231738132-231738272	0.99	0.77	0.22	2300		integral membrane protein 2C
FKBP7	s2	s3	chr2:179334379-179334512	0.66	0.93	-0.27	2300		FK506 binding protein 7
LRRFIP2	s1	s3	chr3:37132958-37133029	0.14	0.43	-0.29	2100		leucine rich repeat (in FLII) interacting protein 2
ZMIZ1	s2	s3	chr10:81070681-81070941	0.45	0.19	0.26	2100	yes	zinc finger, MIZ-type containing 1
MAP4K5	s1	s2	chr14:50889839-50889894	0.66	0.93	-0.27	1700		mitogen-activated protein kinase kinase kinase kinase 5
SULF1	s1	s2	chr8:70550737-70550879	0.59	0.93	-0.34	1600		sulfatase 1
FUT3	s2	s3	chr19:5846437-5846629	0.94	0.68	0.26	1600		fucosyltransferase 3 (galactoside 3(4)-L-fucosyltransferase, Lewis blood group)
PHB2	s1	s2	chr12:7075074-7075079	0.97	0.48	0.49	1400	yes	prohibitin 2
PUM2	s1	s3	chr2:20478344-20478580	0.45	0.76	-0.31	1400		pumilio homolog 2 (Drosophila)
PLA2G2A	s1	s3	chr1:20306073-20306183	0.79	0.99	-0.2	1300	yes	phospholipase A2, group IIA (platelets, synovial fluid)
DYNLL2	s2	s3	chr17:56164443-56164583	0.95	0.74	0.21	1300		dynein, light chain, LC8-type 2
ZMIZ1	s1	s3	chr10:81070681-81070941	0.42	0.19	0.23	1200	yes	zinc finger, MIZ-type containing 1
ALG11	s2	s3	chr13:52598142-52599073	0.84	0.64	0.2	1200		asparagine-linked glycosylation 11, alpha-1,2-mannosyltransferase homolog (yeast)
AL139082.2	s2	s3	chr13:52598142-52599073	0.84	0.64	0.2	1200
FUT3	s1	s2	chr19:5846437-5846629	0.67	0.94	-0.27	1100		fucosyltransferase 3 (galactoside 3(4)-L-fucosyltransferase, Lewis blood group)
MYADM	s1	s3	chr19:54372944-54373092	0.7	0.26	0.44	1100		myeloid-associated differentiation marker
SREBF1	s1	s3	chr17:17720862-17720905	0.07	0.4	-0.33	970	yes	sterol regulatory element binding transcription factor 1
LMO7	s1	s3	chr13:76381616-76382335	0.07	0.33	-0.26	950	yes	LIM domain 7
MYST3	s2	s3	chr8:41907094-41907225	0.28	0.65	-0.37	940		MYST histone acetyltransferase (monocytic leukemia) 3
TFDP1	s2	s3	chr13:114292133-114292211	0.85	0.62	0.23	870		transcription factor Dp-1
TTL	s1	s3	chr2:113277859-113278002	0.88	0.46	0.42	860	yes	tubulin tyrosine ligase
AP3M1	s1	s3	chr10:75898564-75898689	0.28	0.05	0.23	790		adaptor-related protein complex 3, mu 1 subunit
DSC2	s1	s3	chr18:28648265-28648310	0.17	0.38	-0.21	560		desmocollin 2
PRKAA1	s2	s3	chr5:40769518-40769605	0.98	0.77	0.21	550		protein kinase, AMP-activated, alpha 1 catalytic subunit
KLHL2	s2	s3	chr4:166226760-166226877	0.95	0.67	0.28	540		kelch-like 2, Mayven (Drosophila)
SH3BP5	s1	s3	chr3:15298360-15298620	0.93	0.69	0.24	530		SH3-domain binding protein 5 (BTK-associated)
AACS	s1	s3	chr12:125621208-125621410	0.94	0.73	0.21	470		acetoacetyl-CoA synthetase
RFFL	s1	s3	chr17:33344542-33344625	0.97	0.62	0.35	420		ring finger and FYVE-like domain containing 1
HOTAIRM1	s1	s2	chr7:27138693-27138985	0.05	0.4	-0.35	410		HOXA transcript antisense RNA, myeloid-specific 1 (non-protein coding)
SNHG12	s1	s3	chr1:28907606-28907741	0.82	0.4	0.42	400		small nucleolar RNA host gene 12 (non-protein coding)
TMEM168	s2	s3	chr7:112412836-112413110	0.94	0.7	0.24	390		transmembrane protein 168
TEX264	s1	s3	chr3:51708287-51708578	0.96	0.72	0.24	330		testis expressed 264
ESRP1	s2	s3	chr8:95709080-95709189	0.67	0.39	0.28	330		epithelial splicing regulatory protein 1
BAT3	s1	s3	chr6:31607277-31607423	0.56	0.29	0.27	250		BCL2-associated athanogene 6
AC073264.2	s2	s3	chr7:143530340-143530976	0.38	0.11	0.27	240
RP11-61L23.2	s2	s3	chr7:143530340-143530976	0.38	0.11	0.27	240
RETSAT	s1	s3	chr2:85570762-85570921	0.94	0.67	0.27	230		retinol saturase (all-trans-retinol 13,14-reductase)
HOTAIRM1	s1	s3	chr7:27138693-27138985	0.05	0.42	-0.37	200		HOXA transcript antisense RNA, myeloid-specific 1 (non-protein coding)
RPS24	s1	s2	chr10:79799962-79799983	0.77	0.55	0.22	190		ribosomal protein S24
TXNDC11	s1	s2	chr16:11794308-11794420	0.65	0.93	-0.28	190		thioredoxin domain containing 11
FAM113B	s1	s3	chr12:47610005-47610472	0.72	0.36	0.36	180	yes	family with sequence similarity 113, member B
PLOD2	s2	s3	chr3:145795649-145795711	0.37	0.7	-0.33	180		procollagen-lysine, 2-oxoglutarate 5-dioxygenase 2
HEG1	s2	s3	chr3:124733557-124733856	0.82	0.48	0.34	180		HEG homolog 1 (zebrafish)
SSFA2	s2	s3	chr2:182792888-182792926	0.65	0.85	-0.2	170		sperm specific antigen 2
PLA2G2A	s1	s3	chr1:20306073-20306152	0.79	0.99	-0.2	150	yes	phospholipase A2, group IIA (platelets, synovial fluid)
C17orf91	s2	s3	chr17:1617665-1617747	0.79	0.42	0.37	150		chromosome 17 open reading frame 91
TPM1	s1	s2	chr15:63336226-63336351	0.63	0.86	-0.23	130		tropomyosin 1 (alpha)
PLA2G2A	s1	s2	chr1:20306073-20306183	0.79	0.99	-0.2	130	yes	phospholipase A2, group IIA (platelets, synovial fluid)
C5orf37	s1	s3	chr5:74973599-74973775	0.76	0.96	-0.2	120		POC5 centriolar protein homolog (Chlamydomonas)
RFFL	s2	s3	chr17:33344542-33344625	0.95	0.62	0.33	120		ring finger and FYVE-like domain containing 1
C7orf47	s1	s2	chr7:100033254-100033390	0.97	0.68	0.29	110		chromosome 7 open reading frame 47
ERRFI1	s1	s2	chr1:8075368-8075444	0.72	0.94	-0.22	110	yes	ERBB receptor feedback inhibitor 1
NFATC2	s2	s3	chr20:50015180-50015267	0.78	0.42	0.36	100		nuclear factor of activated T-cells, cytoplasmic, calcineurin-dependent 2
SLC37A2	s1	s3	chr11:124956100-124956156	0.24	0.74	-0.5	83		solute carrier family 37 (glycerol-3-phosphate transporter), member 2
C7orf46	s1	s2	chr7:23731802-23734532	0.4	0.03	0.37	82		chromosome 7 open reading frame 46
PCK2	s2	s3	chr14:24572369-24572464	0.93	0.7	0.23	82		phosphoenolpyruvate carboxykinase 2 (mitochondrial)
PLA2G2A	s1	s2	chr1:20306073-20306152	0.79	0.99	-0.2	81	yes	phospholipase A2, group IIA (platelets, synovial fluid)
ATP5C1	s1	s3	chr10:7848937-7848973	0.95	0.73	0.22	74		ATP synthase, H+ transporting, mitochondrial F1 complex, gamma polypeptide 1
ADAM23	s1	s3	chr2:207474634-207474724	0.18	0.73	-0.55	72	yes	ADAM metallopeptidase domain 23
UBA7	s1	s2	chr3:49846823-49846897	0.73	0.94	-0.21	65	yes	ubiquitin-like modifier activating enzyme 7
OSTC	s2	s3	chr4:109576720-109576813	0.97	0.76	0.21	65		oligosaccharyltransferase complex subunit
TACC1	s2	s3	chr8:38646222-38646337	0.92	0.55	0.37	64	yes	transforming, acidic coiled-coil containing protein 1
PAK2	s2	s3	chr3:196554067-196554204	0.98	0.78	0.2	64		p21 protein (Cdc42/Rac)-activated kinase 2
SCPEP1	s2	s3	chr17:55075735-55075859	0.35	0.84	-0.49	62		serine carboxypeptidase 1
TSSC4	s1	s2	chr11:2423069-2423377	0.07	0.32	-0.25	61	yes	tumor suppressing subtransferable candidate 4
METTL2B	s1	s2	chr7:128117136-128117227	0.52	0.29	0.23	58		methyltransferase like 2B
DMBT1	s1	s3	chr10:124359580-124359609	0.76	0.34	0.42	58	yes	deleted in malignant brain tumors 1
ZBTB24	s2	s3	chr6:109797966-109798133	0.62	0.3	0.32	56		zinc finger and BTB domain containing 24
ALKBH3	s2	s3	chr11:43913591-43913679	0.89	0.57	0.32	54		alkB, alkylation repair homolog 3 (E. coli)
TCOF1	s1	s2	chr5:149771107-149771220	0.96	0.68	0.28	52		Treacher Collins-Franceschetti syndrome 1
EEF1D	s1	s2	chr8:144671161-144672251	0.3	0.09	0.21	50		eukaryotic translation elongation factor 1 delta (guanine nucleotide exchange protein)
ERRFI1	s1	s3	chr1:8075368-8075460	0.55	0.18	0.37	50	yes	ERBB receptor feedback inhibitor 1
SCRIB	s1	s3	chr8:144889722-144889784	0.51	0.82	-0.31	50		scribbled homolog (Drosophila)
SPRY1	s1	s3	chr4:124318766-124319011	0.5	0.19	0.31	46		sprouty homolog 1, antagonist of FGF signaling (Drosophila)
KIAA1217	s1	s3	chr10:24825703-24825822	0.14	0.46	-0.32	46		KIAA1217
PARD3	s1	s2	chr10:34739245-34739376	0.77	0.44	0.33	45		par-3 partitioning defective 3 homolog (C. elegans)
MTMR11	s2	s3	chr1:149907477-149907598	0.96	0.76	0.2	45		myotubularin related protein 11
THAP5	s1	s2	chr7:108206396-108206466	0.41	0.15	0.26	43		THAP domain containing 5
TET2	s2	s3	chr4:106111517-106111662	0.82	0.4	0.42	42	yes	tet oncogene family member 2
EEF1B2	s2	s3	chr2:207025611-207025856	0.04	0.31	-0.27	42		eukaryotic translation elongation factor 1 beta 2
PDLIM2	s1	s3	chr8:22449064-22449181	0.9	0.48	0.42	40		PDZ and LIM domain 2 (mystique)
AC037459.4	s1	s3	chr8:22449064-22449181	0.9	0.48	0.42	40		Uncharacterized protein
TPD52L2	s2	s3	chr20:62520543-62520591	0.77	0.52	0.25	38		tumor protein D52-like 2
MSL1	s1	s2	chr17:38287790-38287837	0.47	0.85	-0.38	37		male-specific lethal 1 homolog (Drosophila)
GPR132	s1	s3	chr14:105521724-105522503	0.27	0.72	-0.45	37	yes	G protein-coupled receptor 132
ASCC1	s2	s3	chr10:73912627-73912746	0.55	0.89	-0.34	36		activating signal cointegrator 1 complex subunit 1
FBLN2	s1	s2	chr3:13663275-13663415	0.57	0.18	0.39	35		fibulin 2
C5orf4	s1	s2	chr5:154214185-154214288	0.89	0.65	0.24	33		chromosome 5 open reading frame 4
PI4KB	s1	s3	chr1:151282687-151282731	0.38	0.12	0.26	33		phosphatidylinositol 4-kinase, catalytic, beta
DSC2	s2	s3	chr18:28648265-28648310	0.18	0.38	-0.2	33		desmocollin 2
EXOSC3	s1	s3	chr9:37781983-37782134	0.64	0.9	-0.26	32		exosome component 3
PLAGL2	s1	s3	chr20:30789722-30790095	0.7	0.42	0.28	31	yes	pleiomorphic adenoma gene-like 2
D2HGDH	s1	s2	chr2:242688280-242689344	0.44	0.12	0.32	29		D-2-hydroxyglutarate dehydrogenase
ESRP1	s1	s3	chr8:95709080-95709189	0.63	0.39	0.24	29		epithelial splicing regulatory protein 1
ZNHIT1	s2	s3	chr7:100861600-100865077	0.39	0.73	-0.34	29		zinc finger, HIT-type containing 1
PLEKHM2	s1	s3	chr1:16047824-16047883	0.43	0.68	-0.25	28		pleckstrin homology domain containing, family M (with RUN domain) member 2
LPHN2	s1	s3	chr1:82452973-82453025	0.6	0.21	0.39	28	yes	latrophilin 2
SETX	s1	s2	chr9:135144790-135144876	0.38	0.16	0.22	27		senataxin
ITM2C	s2	s3	chr2:231738132-231738272	0.97	0.77	0.2	27		integral membrane protein 2C
ZNF655	s1	s2	chr7:99159511-99160117	0.53	0.3	0.23	26		zinc finger protein 655
HMGCS1	s1	s3	chr5:43307868-43307926	0.61	0.38	0.23	26		3-hydroxy-3-methylglutaryl-CoA synthase 1 (soluble)
AMICA1	s1	s2	chr11:118085539-118085601	0.88	0.62	0.26	25		adhesion molecule, interacts with CXADR antigen 1
ORMDL1	s1	s3	chr2:190647740-190647849	0.59	0.25	0.34	25		ORM1-like 1 (S. cerevisiae)
SLK	s2	s3	chr10:105770574-105770666	0.69	0.43	0.26	25		STE20-like kinase
PRDM1	s1	s2	chr6:106554246-106554374	0.7	0.94	-0.24	24	yes	PR domain containing 1, with ZNF domain
FAM200B	s1	s3	chr4:15686473-15686582	0.04	0.24	-0.2	24		family with sequence similarity 200, member B
TCF7L2	s2	s3	chr10:114920378-114920450	0.74	0.33	0.41	24	yes	transcription factor 7-like 2 (T-cell specific, HMG-box)
BPTF	s2	s3	chr17:65959449-65959622	0.58	0.84	-0.26	23		bromodomain PHD finger transcription factor
THYN1	s2	s3	chr11:134118703-134118853	0.88	0.65	0.23	23		thymocyte nuclear protein 1
PTPN3	s1	s2	chr9:112184998-112185132	0.51	0.84	-0.33	22		protein tyrosine phosphatase, non-receptor type 3
GSN	s1	s3	chr9:124043748-124043844	0.78	0.4	0.38	21	yes	gelsolin
RHBDD2	s2	s3	chr7:75510683-75510804	0.19	0.43	-0.24	21		rhomboid domain containing 2
GORAB	s1	s2	chr1:170505451-170505562	0.45	0.15	0.3	20		golgin, RAB6-interacting
MSH5	s1	s3	chr6:31730567-31730945	0.45	0.13	0.32	20		mutS homolog 5 (E. coli)
LYSMD4	s1	s2	chr15:100271378-100271403	0.14	0.52	-0.38	19		LysM, putative peptidoglycan-binding, domain containing 4
RPS2	s1	s3	chr16:2014277-2014366	0.55	0.21	0.34	19		ribosomal protein S2
RBM33	s1	s2	chr7:155477627-155477746	0.39	0.14	0.25	18		RNA binding motif protein 33
TCERG1	s1	s3	chr5:145889630-145889723	0.49	0.22	0.27	18		transcription elongation regulator 1
KIAA0141	s2	s3	chr5-141316922	0.96	0.73	0.23	18		KIAA0141
TP53INP1	s2	s3	chr8-95944335	0.78	0.5	0.28	18	yes	tumor protein p53 inducible nuclear protein 1
C11orf30	s2	s3	chr11-76257341	0.95	0.72	0.23	18	yes	chromosome 11 open reading frame 30
LETMD1	s2	s3	chr12-51445990	0.93	0.57	0.36	18	yes	LETM1 domain containing 1
RBPMS	s1	s3	chr8:30402681-30402737	0.29	0.06	0.23	17		RNA binding protein with multiple splicing
LAS1L	s1	s3	chrX:64753490-64753615	0.57	0.92	-0.35	17		LAS1-like (S. cerevisiae)
LYPLA2	s1	s3	chr1:24120553-24120626	0.81	0.44	0.37	17		lysophospholipase II
AMT	s1	s3	chr3:49459537-49459704	0.87	0.59	0.28	16		aminomethyltransferase
EML2	s1	s3	chr19:46120888-46120955	0.96	0.64	0.32	16		echinoderm microtubule associated protein like 2
ZNF770	s2	s3	chr15-35279874	0.85	0.53	0.32	16		zinc finger protein 770
LRRN2	s1	s2	chr1:204602272-204602374	0.09	0.42	-0.33	15		leucine rich repeat neuronal 2
MGEA5	s1	s2	chr10:103553670-103553755	0.76	0.98	-0.22	15		meningioma expressed antigen 5 (hyaluronidase)
AL133280.1	s1	s3	chrX:100743431-100744302	0.8	0.45	0.35	15
ARMCX4	s1	s3	chrX:100743431-100744302	0.8	0.45	0.35	15		armadillo repeat containing, X-linked 4
PRUNE	s1	s2	chr1:150999709-150999803	0.29	0.61	-0.32	14		prune homolog (Drosophila)
TMEM168	s1	s3	chr7:112412836-112413110	0.94	0.7	0.24	14		transmembrane protein 168
MTMR3	s1	s3	chr22:30419446-30419472	0.22	0.51	-0.29	14	yes	myotubularin related protein 3
BMP1	s1	s3	chr8:22056777-22056900	0.23	0.02	0.21	14		bone morphogenetic protein 1
USP12	s2	s3	chr13-27645286	0.7	0.17	0.53	14		ubiquitin specific peptidase 12
SLC25A44	s2	s3	chr1-156177804	0.8	0.36	0.44	14		solute carrier family 25, member 44
ZBTB43	s1	s3	chr9:129571072-129571194	0.63	0.28	0.35	13		zinc finger and BTB domain containing 43
MCFD2	s2	s3	chr2-47135108	0.9	0.64	0.26	13		multiple coagulation factor deficiency 2
RP11-163O17.1	s1	s3	chr4:83819142-83819215	0.6	0.24	0.36	12
SEC31A	s1	s3	chr4:83819142-83819215	0.6	0.24	0.36	12		SEC31 homolog A (S. cerevisiae)
ZNF263	s1	s3	chr16:3338454-3338570	0.53	0.27	0.26	12		zinc finger protein 263
PILRA	s1	s3	chr7:99987511-99987729	0.41	0.71	-0.3	12		paired immunoglobin-like type 2 receptor alpha
IL28RA	s1	s2	chr1:24485542-24485672	0.47	0.83	-0.36	11		interleukin 28 receptor, alpha (interferon, lambda receptor)
PAPOLA	s1	s3	chr14:97029156-97029230	0.66	0.42	0.24	11		poly(A) polymerase alpha
NOX1	s1	s3	chrX:100104269-100104415	0.7	0.43	0.27	11		NADPH oxidase 1
PRDM1	s1	s3	chr6:106554246-106554374	0.7	0.96	-0.26	11	yes	PR domain containing 1, with ZNF domain
PI4KB	s2	s3	chr1-151282731	0.37	0.12	0.25	11		phosphatidylinositol 4-kinase, catalytic, beta
NFIA	s2	s3	chr1-61892228	0.9	0.62	0.28	11		nuclear factor I/A
AMACR	s2	s3	chr5-34004839	0.82	0.54	0.28	11		alpha-methylacyl-CoA racemase
FAM171A1	s2	s3	chr10-15258109	0.72	0.31	0.41	11		family with sequence similarity 171, member A1
RETSAT	s2	s3	chr2-85570921	0.91	0.67	0.24	11		retinol saturase (all-trans-retinol 13,14-reductase)
ALDH3A2	s1	s3	chr17:19575034-19575269	0.65	0.93	-0.28	10		aldehyde dehydrogenase 3 family, member A2
BPTF	s1	s3	chr17:65959449-65959622	0.56	0.84	-0.28	10		bromodomain PHD finger transcription factor
NIT1	s2	s3	chr1-161088671	0.93	0.68	0.25	10		nitrilase 1
&: s1, s2 and s3 represented the normal, adjacent non-tumor and cancer tissues, respectively;
#: Ψ, percentage spliced in, denotes the fraction of mRNAs that represent the inclusion isoform [67];
*: The “diff” is provided by the MISO, and indicated the degree of splicing difference between samples. It was in [-1, 1]. The positive “diff” value means that the exon was skipped less in the sample1 than that in the sample2, and the negative values means the exon skipped less in the sample2;
$: The “bayes factor” is provided by MISO, indicating the significance of the splicing difference. It was in [0, +∞), and it was greater, then the difference was more significant.
