# Supplementary material for: Transcriptome Profiling of the Cancer, Adjacent Non-Tumor and Distant Normal Tissues from a Colorectal Cancer Patient by Deep Sequencing
Source: PLoS One. 2012 Aug 8;7(8):e41001. doi: 10.1371/journal.pone.0041001 (PMC3414479; doi:10.1371/journal.pone.0041001)
Supplement: Table S7 — Expression of collagen, MMP, laminins and intergrins. (XLS) [file pone.0041001.s015.xls]

## Sheet: Table S4
Table S7. Expression of collagen, MMP, laminins and intergrins.
Ensembl_gene_id	gene_name	locus	FPKM			ln(fold_change)			q_value			differential expressed			gene category
			s1	s2	s3	s2/s1	s3/s1	s3/s2	s1s2	s1s3	s2s3	s1s2	s1s3	s2s3
ENSG00000123500	COL10A1	chr6:116440085-116479910	0.053867	17.8241	146.837	0	0	2.10877	1	1	0.000250388	no	no	yes	collagen
ENSG00000060718	COL11A1	chr1:103342022-103574052	0.0861552	2.62861	139.202	3.41806	7.38753	3.96947	2.86261e-12	0	0	yes	yes	yes	collagen
ENSG00000204248	COL11A2	chr6:33130457-33160276	0.336298	0.101131	0.374713	-1.20158	0.108163	1.30974	1.24808	1.26306	1.23537	no	no	no	collagen
ENSG00000228688	COL11A2P	chr6:33071570-33075107	0	0	0	0	0	0	1	1	1	no	no	no	collagen
ENSG00000111799	COL12A1	chr6:75794041-75915767	11.9649	33.7993	315.089	1.03846	3.27088	2.23242	0.0427463	0.0110493	0.17274	no	no	no	collagen
ENSG00000197467	COL13A1	chr10:71561643-71724031	4.69269	2.02281	8.89211	-0.841519	0.639158	1.48068	0.141055	0.131415	0.000173555	no	no	yes	collagen
ENSG00000187955	COL14A1	chr8:121072018-121384275	23.8072	29.503	19.5847	0.214505	-0.195236	-0.409741	1.0792	1.08052	0.61616	no	no	no	collagen
ENSG00000204291	COL15A1	chr9:101705460-101833069	11.0168	16.7172	36.9098	0.417016	1.20906	0.792041	0.922066	0.100678	0.437296	no	no	no	collagen
ENSG00000084636	COL16A1	chr1:32117847-32169920	41.8721	21.271	146.273	-0.677273	1.25085	1.92813	0.172799	5.67132e-06	9.91997e-12	no	yes	yes	collagen
ENSG00000065618	COL17A1	chr10:105791043-105845760	65.9837	38.4551	31.1031	-0.539918	-0.752101	-0.212183	0.696676	0.441446	1.178	no	no	no	collagen
ENSG00000182871	COL18A1	chr21:46825051-46933634	24.0843	59.5023	154.968	0.904455	1.86166	0.957202	0.0509643	1.87191e-10	0.0398635	no	yes	no	collagen
ENSG00000082293	COL19A1	chr6:70576462-70919679	0.260212	0.365502	0	0.339774	-3.40282e+38	-3.40282e+38	1.24688	0.109101	0.530143	no	no	no	collagen
ENSG00000108821	COL1A1	chr17:48260649-48278993	127.788	365.203	2592.35	1.05008	3.00995	1.95987	0.00171099	0	0	yes	yes	yes	collagen
ENSG00000164692	COL1A2	chr7:94023872-94060544	299.145	479.933	4351.31	0.472717	2.6773	2.20459	0.286511	1.34469	1.34684	no	no	no	collagen
ENSG00000101203	COL20A1	chr20:61924537-61966203	0	0.0215634	0.062902	0	0	1.07058	1	1.02555	1	no	no	no	collagen
ENSG00000124749	COL21A1	chr6:55921387-56258892	0.758265	0.386897	0.63235	-0.672874	-0.18159	0.491283	0.658588	1.23609	0.920236	no	no	no	collagen
ENSG00000169436	COL22A1	chr8:139600477-139926249	0.0724519	0.179481	2.2409	0.907145	3.43171	2.52456	0.577722	1.26779e-07	6.76352e-06	no	yes	yes	collagen
ENSG00000050767	COL23A1	chr5:177664618-178017556	0.974056	3.1896	1.25901	1.18618	0.256616	-0.929565	0.457051	1.24256	0.586204	no	no	no	collagen
ENSG00000171502	COL24A1	chr1:86194915-86622626	0.769231	0.313404	2.18646	-0.897896	1.04465	1.94254	0.486154	0.348668	0.00313157	no	no	yes	collagen
ENSG00000188517	COL25A1	chr4:109731876-110223813	0.0758988	0.0516321	0.0934673	-0.385257	0.208212	0.593468	1	1.3487	1.07511	no	no	no	collagen
ENSG00000196739	COL27A1	chr9:116917839-117074791	5.68332	3.13	31.7034	-0.596501	1.71889	2.31539	0.506594	6.25323e-06	1.44216e-09	no	yes	yes	collagen
ENSG00000215018	COL28A1	chr7:7395833-7575484	4.21138	2.44875	8.88592	-0.542211	0.746677	1.28889	0.657317	0.285658	0.021052	no	no	no	collagen
ENSG00000139219	COL2A1	chr12:48366747-48398269	0.465821	0.0372889	0.0361854	-2.52511	-2.55515	-0.0300402	0.00395453	0.0056767	1	yes	yes	no	collagen
ENSG00000168542	COL3A1	chr2:189839045-189877472	155.259	489.788	2831.23	1.14888	2.90337	1.75449	0.0491396	5.0893e-13	0	no	yes	yes	collagen
ENSG00000187498	COL4A1	chr13:110801310-110959496	17.0197	68.9805	168.52	1.39945	2.29268	0.893232	0.0308084	9.30115e-06	0.443879	no	yes	no	collagen
ENSG00000134871	COL4A2	chr13:110958158-111165374	52.1422	113.735	305.412	0.779901	1.76769	0.987787	0.214648	1.35386	1.35426	no	no	no	collagen
ENSG00000169031	COL4A3	chr2:228029280-228179508	2.85893	0.396245	0.356698	-1.97617	0	0	0.00174382	1	1	yes	no	no	collagen
ENSG00000113163	COL4A3BP	chr5:74664310-74807963	9.86297	15.4576	11.5445	0.449312	0.157426	-0.291886	0.744145	1.2176	0.995076	no	no	no	collagen
ENSG00000081052	COL4A4	chr2:227867426-228028829	0.508209	0.959145	0.159268	0.635149	-1.16031	-1.79546	0.749862	0.442848	0.0581555	no	no	no	collagen
ENSG00000130635	COL5A1	chr9:137533619-137736686	27.5572	39.3728	280.681	0.356809	2.32096	1.96415	0.851903	1.02547e-12	8.11837e-11	no	yes	yes	collagen
ENSG00000204262	COL5A2	chr2:189896621-190044605	10.5358	29.8717	171.202	1.04214	2.78807	1.74593	0.188373	6.6373e-07	0.00814647	no	yes	yes	collagen
ENSG00000080573	COL5A3	chr19:10070236-10121147	3.90675	5.1088	19.0046	0.268258	1.58197	1.31372	1.16891	0.0260595	0.0676981	no	no	no	collagen
ENSG00000142156	COL6A1	chr21:47401650-47424964	189.48	205.497	624.525	0.0811479	1.19271	1.11156	1.24345	1.05835	1.08498	no	no	no	collagen
ENSG00000142173	COL6A2	chr21:47518010-47552763	210.872	184.97	753.882	-0.131058	1.27398	1.40504	1.26445	1.4795e-05	0.00340369	no	yes	yes	collagen
ENSG00000163359	COL6A3	chr2:238232645-238323018	28.6456	94.147	467.281	1.18986	2.79193	1.60207	0.658503	0	0.42981	no	yes	no	collagen
ENSG00000230524	COL6A4P1	chr3:15193339-15247466	0.0354388	0.0611548	0.0259559	0.545601	-0.31141	-0.857011	1.1803	1.2893	1.08901	no	no	no	collagen
ENSG00000228252	COL6A4P2	chr3:129931665-129992029	1.03172	0.140458	10.8153	-1.99407	2.34974	4.34381	0.384909	0.00109446	0.000269509	no	yes	yes	collagen
ENSG00000172752	COL6A5	chr3:130064358-130203688	0.411638	0.40156	0.0872526	-0.0247881	-1.55134	-1.52655	1.34644	0.0847861	0.111386	no	no	no	collagen
ENSG00000206384	COL6A6	chr3:130279177-130395888	0.0146917	0.0392947	0.234059	0.983805	2.76829	1.78448	0.87366	0.0603757	0.0433912	no	no	no	collagen
ENSG00000114270	COL7A1	chr3:48601505-48632700	17.2155	15.1159	141.699	-0.130066	2.10789	2.23796	1.22961	8.64453e-12	2.91473e-12	no	yes	yes	collagen
ENSG00000144810	COL8A1	chr3:99357318-99518070	2.58717	15.0842	51.1242	1.76308	2.98369	1.22061	0.00244869	5.45553e-09	0.0388853	yes	yes	no	collagen
ENSG00000171812	COL8A2	chr1:36560836-36590821	1.68681	2.60419	11.7212	0.434282	1.93856	1.50427	0.993607	0.00330503	0.0305569	no	yes	no	collagen
ENSG00000112280	COL9A1	chr6:70924763-71012786	1.17791	1.46751	5.29798	0.219823	1.50358	1.28376	1.19174	0.0463797	0.0622692	no	no	no	collagen
ENSG00000049089	COL9A2	chr1:40766158-40783488	21.311	6.6856	3.48599	-1.15927	-1.81047	-0.651205	0.0328242	0.000133268	0.544106	no	yes	no	collagen
ENSG00000092758	COL9A3	chr20:61447595-61472511	13.0463	10.8211	8.79956	0	-0.393802	0	1	0.758444	1	no	no	no	collagen
ENSG00000101680	LAMA1	chr18:6941742-7117813	3.09946	2.4176	4.75479	-0.248453	0.427926	0.676379	1.20794	1.00571	0.552195	no	no	no	laminins
ENSG00000196569	LAMA2	chr6:129204285-129837714	6.88159	9.51881	5.97679	0.324419	-0.140966	-0.465386	0.824415	1.19863	0.515907	no	no	no	laminins
ENSG00000053747	LAMA3	chr18:21269561-21535030	11.1133	11.3424	11.2478	0.0204033	0.012025	-0.00837838	1.34184	1.34831	1.35048	no	no	no	laminins
ENSG00000112769	LAMA4	chr6:112429962-112576141	24	46.771	75.1416	0.667209	1.14132	0.474112	0.0610687	4.61965e-05	0.253842	no	yes	no	laminins
ENSG00000130702	LAMA5	chr20:60883010-60942368	34.7239	17.8579	144.024	-0.664984	1.42255	2.08754	1.34867	1.33877	1.97134e-14	no	no	yes	laminins
ENSG00000091136	LAMB1	chr7:107564243-107643700	97.4563	156.212	280.73	0.471813	1.05799	0.586177	0.498458	0.000750259	0.256936	no	yes	no	laminins
ENSG00000172037	LAMB2	chr3:49158546-49170551	130.246	84.168	358.353	-0.436607	1.0121	1.4487	0.364101	9.96124e-05	2.08693e-10	no	yes	yes	laminins
ENSG00000196878	LAMB3	chr1:209788219-209825811	80.6308	47.5131	88.7958	-0.528875	0.0964579	0.625333	0.515149	1.26932	0.401667	no	no	no	laminins
ENSG00000091128	LAMB4	chr7:107663992-107770801	0.0114587	0.105497	0.218211	2.21994	2.94672	0.726781	0.364529	0.109763	0.661709	no	no	no	laminins
ENSG00000135862	LAMC1	chr1:182992596-183114727	33.6127	74.8006	68.3091	0.799923	0.70914	-0.0907824	0.155277	0.318718	1.27078	no	no	no	laminins
ENSG00000058085	LAMC2	chr1:183155372-183214035	17.7053	37.0212	73.1103	0.73763	1.41811	0.680477	0.326688	0.00573287	0.392067	no	yes	no	laminins
ENSG00000050555	LAMC3	chr9:133884468-133969860	4.77619	5.23755	4.81521	0.0922096	0.00813707	-0.0840725	1.302	1.35323	1.30833	no	no	no	laminins
ENSG00000185896	LAMP1	chr13:113951555-113977987	195.509	159.104	237.951	-0.206046	0.19646	0.402506	1.11468	1.19266	0.913533	no	no	no	laminins
ENSG00000078081	LAMP3	chr3:182840000-182881627	1.33435	5.82372	2.3475	1.4735	0.564909	-0.908588	0.0602609	0.902723	0.445216	no	no	no	laminins
ENSG00000196611	MMP1	chr11:102660650-102668891	2.36924	41.5481	220.144	2.86428	4.53171	1.66743	9.76558e-05	5.50821e-10	0.0308388	yes	yes	no	MMP
ENSG00000166670	MMP10	chr11:102641233-102651359	0.332991	2.36884	8.61041	1.96204	3.25261	1.29057	0.27964	0.00589706	0.21413	no	yes	no	MMP
ENSG00000099953	MMP11	chr22:24110412-24126503	10.1732	46.8845	652.453	1.52793	4.16098	2.63305	0.0138478	0	0	no	yes	yes	MMP
ENSG00000110347	MMP12	chr11:102733466-102745764	2.2588	32.3464	133.259	2.66167	4.07747	1.4158	9.40804e-07	0	0.0044569	yes	yes	yes	MMP
ENSG00000137745	MMP13	chr11:102813723-102826463	0.0513446	0.274316	7.95309	1.67572	5.04276	3.36703	0.556459	0.000118093	1.63047e-05	no	yes	yes	MMP
ENSG00000157227	MMP14	chr14:23305765-23318236	55.3753	114.996	589.461	0.730766	2.36507	1.63431	0.570282	2.11174e-12	0.00158242	no	yes	yes	MMP
ENSG00000102996	MMP15	chr16:58059469-58080805	58.2739	39.5843	29.7005	-0.386722	-0.673992	-0.28727	0.984012	0.562712	1.10858	no	no	no	MMP
ENSG00000156103	MMP16	chr8:89044236-89340254	0.182675	0.179009	0.860115	-0.0202707	1.54936	1.56963	1.35068	0.180416	0.19137	no	no	no	MMP
ENSG00000198598	MMP17	chr12:132312937-132336328	1.19532	1.22559	11.645	0.0250046	2.27646	2.25145	1.34747	0.00022295	3.96462e-05	no	yes	yes	MMP
ENSG00000123342	MMP19	chr12:56229216-56236750	7.20539	12.9366	26.4108	0	0	0	1	1	1	no	no	no	MMP
ENSG00000087245	MMP2	chr16:55512882-55540603	75.7764	150.17	464.999	0.683984	1.81425	1.13027	0.379159	3.807e-07	0.0103818	no	yes	no	MMP
ENSG00000137674	MMP20	chr11:102447565-102496063	0	0.0839485	0	3.40282e+38	0	-3.40282e+38	1	1	1	no	no	no	MMP
ENSG00000154485	MMP21	chr10:127455021-127464390	0.0654956	0.0509339	0	-0.251454	-3.40282e+38	-3.40282e+38	1	1	1	no	no	no	MMP
ENSG00000215914	MMP23A	chr1:1631368-1633249	2.55443	1.45059	4.24295	-0.565861	0.507429	1.07329	0.949005	0.964846	0.43997	no	no	no	MMP
ENSG00000189409	MMP23B	chr1:1567473-1570639	4.73645	2.25236	8.69823	-0.743309	0.607831	1.35114	0.371732	0.452504	0.00349622	no	no	yes	MMP
ENSG00000125966	MMP24	chr20:33814456-33864804	0.471544	0.372699	0.62497	-0.235242	0.281692	0.516934	1.26371	1.23547	1.07893	no	no	no	MMP
ENSG00000008516	MMP25	chr16:3096681-3110703	4.85206	2.47551	1.59002	-0.672957	-1.11565	-0.442697	0.776291	0.424899	1.07927	no	no	no	MMP
ENSG00000167346	MMP26	chr11:4726156-5013659	0	0	0	0	0	0	1.12775	1.02315	1.35084	no	no	no	MMP
ENSG00000137675	MMP27	chr11:102562217-102576537	0.230058	0.0511156	0	-1.50424	-3.40282e+38	-3.40282e+38	0.513227	0.407874	1	no	no	no	MMP
ENSG00000129270	MMP28	chr17:34092875-34122640	38.0058	21.3486	4.9219	-0.576755	-2.04404	-1.46729	0.608247	0.000646238	0.0431336	no	yes	no	MMP
ENSG00000149968	MMP3	chr11:102706531-102714534	3.99909	16.9832	61.6388	1.44616	2.73522	1.28906	0.329761	0.00263716	0.0291965	no	yes	no	MMP
ENSG00000137673	MMP7	chr11:102391238-102401484	0.237889	21.0663	127.502	4.48362	6.28408	1.80046	8.7664e-09	0	0.00823582	yes	yes	yes	MMP
ENSG00000118113	MMP8	chr11:102582525-102597781	0.0195157	0.0764721	1.48763	1.3657	4.33372	2.96801	1	0.00265318	0.00709733	no	yes	yes	MMP
ENSG00000100985	MMP9	chr20:44637546-44645200	7.70087	23.7624	41.6172	1.12677	1.68718	0.560409	0.282334	0.0233975	0.718234	no	no	no	MMP
ENSG00000213949	ITGA1	chr5:52083729-52252327	10.4612	26.4947	23.623	0.929268	0.814544	-0.114724	0.176324	0.327685	1.26485	no	no	no	intergrin
ENSG00000143127	ITGA10	chr1:145524890-145543868	0.155539	0.0657875	0.621928	-0.860465	1.38593	2.24639	1.30253	0.223673	1.17559	no	no	no	intergrin
ENSG00000137809	ITGA11	chr15:68594049-68724502	2.39947	4.83605	27.7035	0.700851	2.44631	1.74546	0.578509	2.47519e-05	0.00292554	no	yes	yes	intergrin
ENSG00000164171	ITGA2	chr5:52285155-52390609	5.47603	12.6791	10.4705	0.839578	0.648182	-0.191396	0.442038	0.61613	1.21107	no	no	no	intergrin
ENSG00000005961	ITGA2B	chr17:42449549-42466873	0.10747	0.0700273	0.764914	-0.428327	1.96255	2.39088	1.16712	0.0771714	0.0165193	no	no	no	intergrin
ENSG00000005884	ITGA3	chr17:48133331-48167848	117.88	70.5709	100.484	0	0	0	1	1	1	no	no	no	intergrin
ENSG00000115232	ITGA4	chr2:182321618-182400914	5.18606	11.7031	4.87316	0.813879	-0.0622332	-0.876112	0.409053	1.32208	0.279731	no	no	no	intergrin
ENSG00000161638	ITGA5	chr12:54789044-54813244	19.7081	36.0583	208.339	0.604107	2.35813	1.75403	0.368467	1.1563e-13	3.48771e-07	no	yes	yes	intergrin
ENSG00000091409	ITGA6	chr2:173292081-173371181	68.3541	98.0187	38.1666	0.360457	-0.582739	-0.943197	0.514108	0.161954	0.00238741	no	no	yes	intergrin
ENSG00000135424	ITGA7	chr12:56078372-56106089	11.5988	6.33688	11.107	-0.604517	-0.0433309	0.561186	0.469116	1.32588	0.479927	no	no	no	intergrin
ENSG00000077943	ITGA8	chr10:15555947-15762124	4.86073	5.37425	1.88076	0.10043	-0.949511	-1.04994	1.29282	0.392216	0.229822	no	no	no	intergrin
ENSG00000144668	ITGA9	chr3:37493605-37865005	3.08338	5.31689	4.01829	0.544861	0.26483	-0.280031	0.823106	1.17293	1.13763	no	no	no	intergrin
ENSG00000150093	ITGB1	chr10:33189246-33294720	85.5652	218.256	299.872	0.936392	1.25408	0.317685	0.0453125	0.0117708	0.906796	no	no	no	intergrin
ENSG00000119185	ITGB1BP1	chr2:9543603-9563676	43.0615	47.9423	71.1966	0.10737	0.502817	0.395447	1.21124	0.433395	0.596117	no	no	no	intergrin
ENSG00000077009	ITGB1BP3	chr19:3933100-3942412	0.35205	0	0.0454182	-3.40282e+38	-2.04786	3.40282e+38	1	1	1	no	no	no	intergrin
ENSG00000160255	ITGB2	chr21:46305867-46351904	54.8277	53.981	76.2584	-0.0155623	0.329933	0.345495	1.34409	0.635713	0.617943	no	no	no	intergrin
ENSG00000142856	ITGB3BP	chr1:63906440-64059392	10.1413	14.4647	12.191	0.3551	0.184088	-0.171012	0.950253	1.19183	1.21049	no	no	no	intergrin
ENSG00000132470	ITGB4	chr17:73713473-73753898	63.7818	47.9812	32.6939	-0.284658	-0.668278	-0.38362	0.967839	0.419348	0.794763	no	no	no	intergrin
ENSG00000082781	ITGB5	chr3:124480794-124606674	72.7594	84.3577	231.083	0.147907	1.15562	1.00771	1.12745	2.12982e-05	0.000289131	no	yes	yes	intergrin
ENSG00000115221	ITGB6	chr2:160956176-161128399	8.03831	12.7316	6.59209	0.459865	-0.198349	-0.658214	0.743377	1.17689	0.421695	no	no	no	intergrin
ENSG00000139626	ITGB7	chr12:53585106-53601091	33.1087	26.0533	14.6669	-0.239653	-0.814201	-0.574548	0.989873	0.0702787	0.420317	no	no	no	intergrin
ENSG00000105855	ITGB8	chr7:20370324-20450419	0.854949	3.36994	3.40181	1.37161	1.38102	0.00941317	0.0730651	0.0580647	1.35198	no	no	no	intergrin
ENSG00000198542	ITGBL1	chr13:102104965-102371145	0.56333	1.3985	9.13909	0.909287	2.78645	1.87716	0.397143	1.28799e-08	0.000228122	no	yes	yes	intergrin
